# Supplementary material for: Cell Type-Specific Role of RNA Nuclease SMG6 in Neurogenesis
Source: Cells. 2021 Nov 30;10(12):3365. doi: 10.3390/cells10123365 (PMC8699217; doi:10.3390/cells10123365)
Supplement: Supplementary file 1 [file cells-10-03365-s001.zip]

Archive with 2 entries (2 files):
- cells-1459367-Supplementary-Figures.pdf
- Supplementary Table S1.xls
