# Supplementary material for: Cell Type-Specific Role of RNA Nuclease SMG6 in Neurogenesis
Source: Cells. 2021 Nov 30;10(12):3365. doi: 10.3390/cells10123365 (PMC8699217; doi:10.3390/cells10123365)
Supplement: Supplementary file 1 [file cells-10-03365-s001.zip › Supplementary Table S1.xls]

## Sheet: treatment_MUT4OHT_vs_CTRL4OHT
	baseMean	MUT4OHT.Mean	CTRL4OHT.Mean	log2FoldChange	padj	symbol
ENSMUSG00000074578	6251.6	10412.6	2090.6	2.02446	1.48385e-114	Zfas1
ENSMUSG00000092203	4861.57	7678.32	2044.82	1.71459	7.89378e-99	1110038B12Rik
ENSMUSG00000087590	1715.89	2750.66	681.116	1.58157	6.48081e-45	Epb41l4aos
ENSMUSG00000098234	2607.17	3743.99	1470.36	1.18253	6.03601e-39	Snhg6
ENSMUSG00000097743	462.074	639.483	284.665	1.03508	2.99119e-31	Gm16973
ENSMUSG00000053332	14600.4	20582.9	8617.89	1.0916	2.99119e-31	Gas5
ENSMUSG00000086290	2356.41	3544.51	1168.32	1.28188	7.83472e-31	Snhg12
ENSMUSG00000019768	62.8143	121.713	3.91556	2.11248	8.55102e-31	Esr1
ENSMUSG00000108414	4552.31	6304.51	2800.12	1.01758	4.20324e-27	Snhg1
ENSMUSG00000086841	8160.65	12462	3859.34	1.27927	1.27536e-26	2410006H16Rik
ENSMUSG00000097195	3763.8	4989.74	2537.86	0.872283	6.91452e-24	Snhg5
ENSMUSG00000035067	641.863	830.69	453.036	0.793688	1.00948e-21	Xkr6
ENSMUSG00000104960	1030.87	1405.59	656.146	0.935229	1.99808e-20	Snhg8
ENSMUSG00000101970	2747.29	3499.83	1994.75	0.737475	2.30681e-19	1810026B05Rik
ENSMUSG00000001627	1962.06	2386.79	1537.33	0.596721	1.16997e-18	Ifrd1
ENSMUSG00000049300	1425.25	1758.31	1092.2	0.63535	2.99501e-17	Prmt6
ENSMUSG00000027849	601.012	826.512	375.513	0.903896	2.18885e-14	Syt6
ENSMUSG00000061615	2943.46	2400.17	3486.75	-0.508487	6.63855e-14	Hist1h2ab
ENSMUSG00000097392	959.559	1189.82	729.295	0.638095	1.49701e-13	D930016D06Rik
ENSMUSG00000069272	658.078	513.644	802.511	-0.590643	4.05738e-13	Hist1h2ae
ENSMUSG00000040613	1502.17	1967.84	1036.5	0.771864	2.24864e-12	Apobec1
ENSMUSG00000056536	2105.24	2600.13	1610.34	0.621155	3.13554e-12	Pign
ENSMUSG00000068855	965.062	787.679	1142.45	-0.500079	2.87848e-11	Hist2h2ac
ENSMUSG00000071478	859.182	681.682	1036.68	-0.553537	2.93387e-11	Hist1h2ad
ENSMUSG00000075031	5238.19	4284.87	6191.51	-0.495615	3.50649e-11	Hist1h2bb
ENSMUSG00000063558	93.5943	132.888	54.3001	0.906104	3.91587e-11	Aox1
ENSMUSG00000061983	880.3	1122.62	637.978	0.695579	4.64771e-11	Rps12
ENSMUSG00000099583	2249.35	1877.62	2621.08	-0.452787	3.70072e-10	Hist1h3d
ENSMUSG00000028962	1353.5	1640.93	1066.07	0.558883	9.59803e-10	Slc4a2
ENSMUSG00000036585	1165.71	1513.27	818.138	0.721045	1.11151e-09	Fgf1
ENSMUSG00000038900	1512.19	1906.28	1118.09	0.654925	1.40903e-09	Rpl12
ENSMUSG00000103081	157.518	203.496	111.541	0.710271	1.40903e-09	Pcdhgb8
ENSMUSG00000063021	4107.86	3473.3	4742.43	-0.423876	2.34289e-09	Hist1h2ak
ENSMUSG00000062727	2375.13	1880.17	2870.08	-0.546122	7.19452e-09	Hist1h2bk
ENSMUSG00000023341	87.1225	128.954	45.2913	0.871671	1.01407e-08	Mx2
ENSMUSG00000039463	1027.48	1198.44	856.514	0.449757	2.03018e-08	Slc9a8
ENSMUSG00000069265	1125.6	910.488	1340.7	-0.504475	3.1546e-08	Hist1h3a
ENSMUSG00000022033	2105.39	1683.05	2527.72	-0.524865	4.27018e-08	Pbk
ENSMUSG00000027472	1249.96	1427.39	1072.53	0.389872	4.38307e-08	Pdrg1
ENSMUSG00000008167	1481.53	1700.52	1262.54	0.403916	4.52037e-08	Fbxw9
ENSMUSG00000086316	904.835	1086.66	723.015	0.523518	5.78999e-08	Nbdy
ENSMUSG00000035382	1101.91	1271.64	932.183	0.418925	6.43483e-08	Pcsk7
ENSMUSG00000072258	524.551	615.692	433.41	0.465771	6.64637e-08	Taf1a
ENSMUSG00000047246	1958.55	1694.3	2222.8	-0.371311	1.01382e-07	Hist1h2be
ENSMUSG00000052565	12524.9	10250.6	14799.2	-0.480612	1.18258e-07	Hist1h1d
ENSMUSG00000046169	1821.25	2185.48	1457.02	0.5189	1.39279e-07	Adamts6
ENSMUSG00000024335	9930.51	11040.3	8820.68	0.311716	1.4344e-07	Brd2
ENSMUSG00000027340	1487.18	1765.32	1209.04	0.492286	1.4344e-07	Slc23a2
ENSMUSG00000027466	2077.69	2315.69	1839.68	0.319074	1.448e-07	Rbck1
ENSMUSG00000097164	317.314	383.086	251.541	0.533151	1.67199e-07
ENSMUSG00000058385	2286.7	1939.98	2633.42	-0.410961	2.10382e-07	Hist1h2bg
ENSMUSG00000049882	292.305	359.982	224.627	0.577347	2.62252e-07	Vcpkmt
ENSMUSG00000079065	1850.76	2168.73	1532.8	0.45626	3.1815e-07	BC005561
ENSMUSG00000048234	782.952	895.95	669.954	0.391686	4.0713e-07	Rnf149
ENSMUSG00000069302	1129.59	921.142	1338.04	-0.48356	4.4686e-07	Hist1h2ah
ENSMUSG00000035704	580.578	681.776	479.381	0.458517	6.31588e-07	Alg8
ENSMUSG00000032788	1059.19	1198.32	920.069	0.360477	7.20441e-07	Pdxk
ENSMUSG00000056972	244.998	301.525	188.47	0.572649	7.20441e-07	Magel2
ENSMUSG00000087259	551.628	654.9	448.357	0.486372	1.06452e-06	2610035D17Rik
ENSMUSG00000016624	1225.62	1466.18	985.074	0.505104	1.14236e-06	Phf21b
ENSMUSG00000038225	800.944	919.06	682.829	0.397135	1.26721e-06	Primpol
ENSMUSG00000086429	509.137	606.307	411.967	0.492564	1.64246e-06	Gt(ROSA)26Sor
ENSMUSG00000032855	9277.24	10577	7977.53	0.379814	1.76873e-06	Pkd1
ENSMUSG00000099517	1382.4	1149.43	1615.37	-0.444547	2.0604e-06	Hist1h3g
ENSMUSG00000069301	722.974	576.13	869.818	-0.515521	2.26528e-06	Hist1h2ag
ENSMUSG00000035845	375.277	444.395	306.16	0.47869	2.28553e-06	Alg12
ENSMUSG00000056952	1408.25	1636.21	1180.29	0.429247	3.15935e-06	Tatdn2
ENSMUSG00000026683	1487.4	1239.21	1735.59	-0.440223	3.19774e-06	Nuf2
ENSMUSG00000061991	591.767	500.807	682.727	-0.410558	4.04144e-06	Hist1h2af
ENSMUSG00000028669	1210.45	1356.82	1064.08	0.331315	4.10467e-06	Pithd1
ENSMUSG00000018102	2732.65	2327.79	3137.51	-0.396834	6.02579e-06	Hist1h2bc
ENSMUSG00000071516	1916.91	1636.91	2196.91	-0.391759	6.76623e-06	Hist1h2ai
ENSMUSG00000014444	756.513	921.991	591.035	0.536174	8.38439e-06	Piezo1
ENSMUSG00000029328	9582.05	10400.1	8763.99	0.239884	8.4798e-06	Hnrnpdl
ENSMUSG00000006715	635.666	524.766	746.566	-0.453694	8.93702e-06	Gmnn
ENSMUSG00000114279	1775.13	1486.59	2063.67	-0.427442	9.77191e-06	Hist1h2bm
ENSMUSG00000024590	5080.25	4516.7	5643.81	-0.306059	1.14493e-05	Lmnb1
ENSMUSG00000107476	944.376	1102.52	786.231	0.436073	1.19454e-05	Zfp862-ps
ENSMUSG00000028560	1784.32	1507.89	2060.75	-0.409926	1.20633e-05	Usp1
ENSMUSG00000069310	780.161	638.943	921.378	-0.46496	1.39255e-05	Hist1h3c
ENSMUSG00000039116	317.274	385.337	249.211	0.527453	1.39255e-05	Adgrg6
ENSMUSG00000058773	7198.98	5989.58	8408.37	-0.43725	1.43417e-05	Hist1h1b
ENSMUSG00000069274	2005.32	1681.74	2328.89	-0.42282	1.5878e-05	Hist1h4f
ENSMUSG00000025758	1797.62	1551.48	2043.76	-0.368615	1.892e-05	Plk4
ENSMUSG00000069267	2854.22	2459.83	3248.61	-0.370731	2.15099e-05	Hist1h3b
ENSMUSG00000006930	1721.08	1928.38	1513.79	0.328608	2.15099e-05	Hap1
ENSMUSG00000033434	1186.25	1329.58	1042.92	0.330127	2.15099e-05	Gtpbp6
ENSMUSG00000031862	2544.13	2826.94	2261.33	0.3058	2.32473e-05	Atp13a1
ENSMUSG00000020085	360.01	424.573	295.447	0.457544	2.35117e-05	Aifm2
ENSMUSG00000005501	2109.91	2371.67	1848.14	0.336721	2.46614e-05	Usp40
ENSMUSG00000101972	2085	1780.15	2389.85	-0.388535	2.6636e-05	Hist1h3i
ENSMUSG00000031004	20860	17727.8	23992.1	-0.39658	3.09226e-05	Mki67
ENSMUSG00000021996	1773.76	1533.95	2013.56	-0.3631	3.09226e-05	Esd
ENSMUSG00000022018	649.857	525.108	774.606	-0.481285	3.39165e-05	Rgcc
ENSMUSG00000101355	1142.64	941.932	1343.35	-0.449506	3.47937e-05	Hist1h3h
ENSMUSG00000034311	3318.3	2824.06	3812.54	-0.393729	3.69859e-05	Kif4
ENSMUSG00000044626	69.4381	91.8237	47.0524	0.642069	4.29922e-05	Liph
ENSMUSG00000069270	1367.07	1171.66	1562.48	-0.379869	4.46415e-05	Hist1h2ac
ENSMUSG00000036501	1613.71	1816.64	1410.77	0.340047	4.46415e-05	Fam13b
ENSMUSG00000002732	230.174	290.446	169.901	0.58099	4.6923e-05	Fkbp7
ENSMUSG00000028028	122.934	157.129	88.7398	0.600015	5.21423e-05	Alpk1
ENSMUSG00000004098	476.105	553.803	398.407	0.422022	7.17184e-05	Col5a3
ENSMUSG00000106106	14303.2	3008.61	25597.7	-0.389917	7.24312e-05
ENSMUSG00000006638	102.054	127.892	76.2153	0.568183	7.24312e-05	Abhd1
ENSMUSG00000037805	1184.53	1359.21	1009.85	0.3872	7.93425e-05	Rpl10a
ENSMUSG00000021453	727.12	840.944	613.297	0.407846	7.93425e-05	Gadd45g
ENSMUSG00000069308	757.086	624.626	889.546	-0.444221	8.01626e-05	Hist1h2bp
ENSMUSG00000019942	4341.89	3692.69	4991.09	-0.392269	8.2339e-05	Cdk1
ENSMUSG00000001415	3544.48	3919.1	3169.86	0.290538	8.2339e-05	Smg5
ENSMUSG00000030655	9109.09	9991.83	8226.34	0.268422	8.42785e-05	Smg1
ENSMUSG00000025665	2238.7	1945.42	2531.99	-0.351036	8.79638e-05	Rps6ka6
ENSMUSG00000050334	9334.45	8425.08	10243.8	-0.269479	9.33267e-05	C130071C03Rik
ENSMUSG00000001435	4126.33	4978.78	3273.87	0.498221	9.55149e-05	Col18a1
ENSMUSG00000094338	1593.03	1360.61	1825.44	-0.38372	9.86608e-05	Hist1h2bl
ENSMUSG00000028312	4969.57	4275.74	5663.41	-0.369886	0.000103812	Smc2
ENSMUSG00000027800	84.8565	115.633	54.0796	0.642236	0.000103812	Tm4sf1
ENSMUSG00000039934	594.269	691.412	497.125	0.41913	0.000104213	Gsap
ENSMUSG00000072980	321.924	265.095	378.752	-0.446624	0.000104849	Oip5
ENSMUSG00000051627	15132.4	13092.1	17172.7	-0.358903	0.000107022	Hist1h1e
ENSMUSG00000054484	287.012	341.292	232.731	0.467	0.000107022	Tmem62
ENSMUSG00000028041	2541.28	2903.62	2178.94	0.37521	0.000127554	Adam15
ENSMUSG00000032849	582.543	691.61	473.475	0.462504	0.000133993	Abcc4
ENSMUSG00000056313	188.531	238.615	138.448	0.570077	0.000133993	Tcim
ENSMUSG00000025616	1626.59	1800.79	1452.38	0.293451	0.000135743	Usp16
ENSMUSG00000059901	317.148	404.507	229.788	0.581552	0.000135743	Adamts14
ENSMUSG00000020812	868.653	1033.29	704.019	0.466604	0.000137911	1810032O08Rik
ENSMUSG00000041431	1721.58	1455.88	1987.29	-0.400318	0.000147756	Ccnb1
ENSMUSG00000069273	4055.22	3625.44	4485	-0.290363	0.000158386	Hist1h3e
ENSMUSG00000049932	3166.36	2774.29	3558.42	-0.332692	0.000159607	H2afx
ENSMUSG00000019961	9715.42	8619.68	10811.2	-0.306749	0.000159607	Tmpo
ENSMUSG00000002297	2399.29	2026.86	2771.72	-0.401525	0.00016017	Dbf4
ENSMUSG00000033788	58.7116	78.111	39.3122	0.618649	0.000162366	Dysf
ENSMUSG00000028017	131.886	162.276	101.497	0.527638	0.000173253	Egf
ENSMUSG00000023104	1921.64	1714.87	2128.4	-0.294022	0.000176193	Rfc2
ENSMUSG00000060639	1661.3	1450.94	1871.66	-0.338936	0.000180284	Hist1h4i
ENSMUSG00000020808	2831.85	2390.42	3273.27	-0.402006	0.000193521	Pimreg
ENSMUSG00000028655	763.107	659.558	866.656	-0.359306	0.000193521	Mfsd2a
ENSMUSG00000069309	449.717	376.723	522.71	-0.41316	0.000219341	Hist1h2an
ENSMUSG00000040331	1803.44	1589.42	2017.46	-0.320647	0.000221302	Nsmce4a
ENSMUSG00000050555	1006.67	891.353	1121.99	-0.311133	0.000227363	Hyls1
ENSMUSG00000046808	280.076	325.82	234.333	0.416701	0.000228913	Atp10d
ENSMUSG00000029863	2256.68	2477.97	2035.4	0.2704	0.000242696	Casp2
ENSMUSG00000025237	3352.82	3784.86	2920.78	0.343454	0.000242696	Parp6
ENSMUSG00000029416	1274.32	1415.95	1132.69	0.301148	0.000272431	Slc15a4
ENSMUSG00000028329	638.538	731.864	545.212	0.37987	0.000291281	Xpa
ENSMUSG00000027715	7091.18	5964.24	8218.12	-0.405766	0.000291394	Ccna2
ENSMUSG00000038593	950.361	1069.53	831.192	0.335408	0.000291394	Tctn1
ENSMUSG00000022322	886.418	759.576	1013.26	-0.374241	0.000294697	Shcbp1
ENSMUSG00000028789	619.296	703.872	534.721	0.358658	0.000318241	Azin2
ENSMUSG00000031825	224.884	269.329	180.438	0.47333	0.000320691	Crispld2
ENSMUSG00000028551	1451.32	1242.1	1660.54	-0.376113	0.000329408	Cdkn2c
ENSMUSG00000026803	1015.23	1141.86	888.597	0.331414	0.000348054	Ttf1
ENSMUSG00000026958	295.911	345.289	246.533	0.420261	0.000362387	Dpp7
ENSMUSG00000031740	991.903	1224.77	759.033	0.523175	0.000362387	Mmp2
ENSMUSG00000020914	25657.8	21597.8	29717.8	-0.40294	0.000375063	Top2a
ENSMUSG00000078202	1108.05	987.516	1228.59	-0.296316	0.000393659	Nrarp
ENSMUSG00000039096	419.904	482.839	356.968	0.384771	0.000396411	Rsad1
ENSMUSG00000041859	3314.07	2919.59	3708.55	-0.31937	0.000398863	Mcm3
ENSMUSG00000069170	1565.11	1795.88	1334.34	0.380547	0.000398863	Adgrv1
ENSMUSG00000024530	704.936	812.912	596.96	0.394029	0.000398863	Prelid3a
ENSMUSG00000029366	2597.33	2300.34	2894.31	-0.308373	0.00043195	Dck
ENSMUSG00000097428	757.709	636.625	878.794	-0.406443	0.000437017
ENSMUSG00000009575	27089.2	24266	29912.3	-0.284073	0.000442606	Cbx5
ENSMUSG00000027605	3782.41	3202.91	4361.9	-0.392061	0.000449813	Acss2
ENSMUSG00000039197	1424.74	1255.15	1594.34	-0.319255	0.000449813	Adk
ENSMUSG00000037679	195.531	234.918	156.144	0.473513	0.000449813	Inf2
ENSMUSG00000006403	698.276	797.493	599.058	0.368342	0.000592412	Adamts4
ENSMUSG00000031756	598.928	506.433	691.423	-0.394191	0.000621549	Cenpn
ENSMUSG00000021811	2138.32	1873.79	2402.84	-0.329077	0.000652253	Dnajc9
ENSMUSG00000040612	472.959	554.707	391.211	0.427053	0.000689878	Ildr2
ENSMUSG00000048001	1204.02	918.245	1489.79	-0.516779	0.000702702	Hes5
ENSMUSG00000022515	1285.58	1421.76	1149.39	0.287636	0.000702702	Anks3
ENSMUSG00000002210	1017.64	1140.25	895.029	0.321016	0.000702702	Smg9
ENSMUSG00000070372	455.212	367.169	543.255	-0.459414	0.000730488	Capza1
ENSMUSG00000021932	863.273	742.004	984.543	-0.36519	0.000730488	Rnaseh2b
ENSMUSG00000042029	2975.5	2622.26	3328.74	-0.317311	0.000730488	Ncapg2
ENSMUSG00000018379	13363	12479.9	14246.1	-0.186076	0.000730488	Srsf1
ENSMUSG00000030677	2653.86	2242.07	3065.65	-0.393541	0.000737869	Kif22
ENSMUSG00000025001	1671.25	1443.37	1899.13	-0.355494	0.00076738	Hells
ENSMUSG00000057236	8293.91	7605.91	8981.9	-0.230334	0.000770209	Rbbp4
ENSMUSG00000052837	838.117	970.02	706.215	0.396993	0.000788996	Junb
ENSMUSG00000070972	245.269	286.91	203.628	0.420878	0.000789869	Dnajc25
ENSMUSG00000055670	4365.04	4902.04	3828.05	0.32627	0.00083089	Zzef1
ENSMUSG00000066441	3196.45	2830.99	3561.9	-0.306718	0.000831799	Rdh11
ENSMUSG00000042406	9949.26	11212.6	8685.9	0.334721	0.00087249	Atf4
ENSMUSG00000055612	1652.35	1436.61	1868.09	-0.342915	0.000880432	Cdca7
ENSMUSG00000021589	5925.3	5222.13	6628.47	-0.316438	0.000882811	Rhobtb3
ENSMUSG00000020733	2237.19	1866.1	2608.28	-0.411853	0.000895205	Slc9a3r1
ENSMUSG00000022678	2535.78	2217.97	2853.6	-0.331345	0.000895205	Nde1
ENSMUSG00000027580	186.19	221.09	151.291	0.447155	0.000895205	Helz2
ENSMUSG00000049957	780.84	876.222	685.459	0.324063	0.000919686	Ccdc137
ENSMUSG00000038975	4089.15	4697.88	3480.42	0.379344	0.000946837	Rabggtb
ENSMUSG00000001518	477.748	544.744	410.753	0.363053	0.000984484	Itfg2
ENSMUSG00000035683	1275.87	1102.47	1449.27	-0.35384	0.00100216	Melk
ENSMUSG00000087128	39.7646	53.3342	26.1951	0.574602	0.00103407
ENSMUSG00000001986	1061.13	1186.96	935.303	0.315358	0.00107227	Gria3
ENSMUSG00000027454	319.27	266.033	372.508	-0.413186	0.00109535	Gins1
ENSMUSG00000059878	1522.95	1383.37	1662.53	-0.251898	0.0011053	Zfp422
ENSMUSG00000069266	1843.63	1581.18	2106.07	-0.365652	0.00110903	Hist1h4b
ENSMUSG00000032883	3926.04	3520.45	4331.63	-0.279862	0.00117981	Acsl3
ENSMUSG00000038943	6015.01	5121.02	6909	-0.37776	0.00120181	Prc1
ENSMUSG00000020897	2346.62	2035.29	2657.94	-0.345977	0.00120181	Aurkb
ENSMUSG00000021411	470.714	562.182	379.246	0.454639	0.00121421	Pxdc1
ENSMUSG00000014856	943.838	1057.03	830.647	0.31717	0.00124511	Tmem208
ENSMUSG00000028212	757.975	630.556	885.393	-0.412583	0.00132091	Ccne2
ENSMUSG00000035455	1272.66	1067.62	1477.7	-0.400464	0.00132091	Fignl1
ENSMUSG00000025358	1666.51	1456.01	1877.02	-0.331923	0.00132091	Cdk2
ENSMUSG00000023940	1073.04	921.178	1224.89	-0.363661	0.00133436	Sgo1
ENSMUSG00000000028	860.954	748.866	973.041	-0.340419	0.00134067	Cdc45
ENSMUSG00000015880	2975.02	2537.23	3412.81	-0.374362	0.00134116	Ncapg
ENSMUSG00000030978	7057	6222.65	7891.35	-0.313975	0.00134181	Rrm1
ENSMUSG00000059981	3765.53	4113.62	3417.45	0.253399	0.00135768	Taok2
ENSMUSG00000114456	1479.26	1252.32	1706.2	-0.385467	0.00139561	Hist1h2bh
ENSMUSG00000023505	3067.83	2619.78	3515.89	-0.371956	0.00139561	Cdca3
ENSMUSG00000031016	952.432	832.806	1072.06	-0.330138	0.00145403	Wee1
ENSMUSG00000002870	3468.89	3036.48	3901.3	-0.327649	0.00148034	Mcm2
ENSMUSG00000066755	28.5236	41.7241	15.3232	0.548925	0.00148645	Tnfsf18
ENSMUSG00000016984	886.192	784.769	987.615	-0.305073	0.00155083	Etaa1
ENSMUSG00000027067	8674.58	7999.76	9349.4	-0.216337	0.00156449	Ssrp1
ENSMUSG00000028678	2233.45	1921.82	2545.07	-0.358386	0.00162628	Kif2c
ENSMUSG00000025574	965.297	833.083	1097.51	-0.353093	0.00162628	Tk1
ENSMUSG00000023015	4845.86	4263.13	5428.59	-0.317737	0.00165649	Racgap1
ENSMUSG00000074918	742.657	670.085	815.228	-0.266097	0.00165649	Inafm2
ENSMUSG00000037971	343.524	390.255	296.792	0.350769	0.00168276	1110032A03Rik
ENSMUSG00000038500	782.345	882.051	682.638	0.333665	0.00168688	Prr3
ENSMUSG00000027469	5226.66	4523.09	5930.22	-0.347757	0.00177722	Tpx2
ENSMUSG00000027203	1158.24	1004.77	1311.71	-0.343316	0.00183231	Dut
ENSMUSG00000033970	1037.44	940.473	1134.41	-0.255109	0.00183231	Rfc3
ENSMUSG00000031311	6932.51	6460.04	7404.99	-0.190878	0.00183231	Nono
ENSMUSG00000015536	1467.26	1589.37	1345.15	0.229374	0.0018419	Mocs2
ENSMUSG00000072082	1913.35	1648.14	2178.56	-0.355777	0.00192675	Ccnf
ENSMUSG00000029298	50.6587	72.2775	29.0398	0.54007	0.00197608	Gbp9
ENSMUSG00000030867	1673.21	1469.63	1876.79	-0.320476	0.00200708	Plk1
ENSMUSG00000032666	2710.02	2500.67	2919.38	-0.214908	0.00204793	1700025G04Rik
ENSMUSG00000053581	813.801	907.277	720.326	0.305323	0.00205606	Zfand2a
ENSMUSG00000097039	1554.64	1856.76	1252.52	0.44753	0.00206433	Pvt1
ENSMUSG00000052374	62.5481	79.5222	45.574	0.524648	0.0020659	Actn2
ENSMUSG00000020220	6336.22	7091.6	5580.84	0.314347	0.00207343	Vps13d
ENSMUSG00000034579	240.579	187.876	293.282	-0.479547	0.00208379	Pla2g3
ENSMUSG00000021532	582.845	650.687	515.003	0.306926	0.00208379	Fastkd3
ENSMUSG00000005410	2966.89	2575.48	3358.29	-0.341133	0.00211501	Mcm5
ENSMUSG00000004561	854.099	975.573	732.624	0.362582	0.00211501	Mettl17
ENSMUSG00000022554	401.912	461.402	342.422	0.373381	0.00211501	Hgh1
ENSMUSG00000074876	274.871	318.455	231.286	0.3922	0.00220388
ENSMUSG00000022095	457.162	530.085	384.238	0.393695	0.00227928	Fam160b2
ENSMUSG00000025486	838.419	977.974	698.864	0.403876	0.00234147	Sirt3
ENSMUSG00000045515	13339.2	12145.2	14533.1	-0.245063	0.00234409	Pou3f3
ENSMUSG00000051355	570.094	498.986	641.202	-0.326384	0.00238145	Commd1
ENSMUSG00000001228	4182.79	3684.56	4681.02	-0.31363	0.00238145	Uhrf1
ENSMUSG00000048495	453.992	516.8	391.185	0.351523	0.00238145	Tyw5
ENSMUSG00000023249	170.794	215.871	125.717	0.51388	0.00239742	Parp3
ENSMUSG00000050107	316.926	263.554	370.299	-0.40882	0.00240257	Haspin
ENSMUSG00000049539	3957.36	3340.28	4574.45	-0.385863	0.0024171	Hist1h1a
ENSMUSG00000031347	1184.13	1052.13	1316.14	-0.296887	0.0024171	Cetn2
ENSMUSG00000025982	25785.4	23768.5	27802.2	-0.216723	0.0024171	Sf3b1
ENSMUSG00000026589	119.141	155.505	82.7758	0.531794	0.00245549	Sec16b
ENSMUSG00000030527	606.33	672.271	540.389	0.290619	0.00245933	Crtc3
ENSMUSG00000037071	12433.1	10695.8	14170.5	-0.355607	0.00249375	Scd1
ENSMUSG00000037316	1762.48	1621.71	1903.24	-0.220803	0.00249989	Bag4
ENSMUSG00000003119	2907.64	3109.14	2706.14	0.19361	0.00249989	Cdk12
ENSMUSG00000029722	1216.01	1083.59	1348.43	-0.291251	0.0025531	Agfg2
ENSMUSG00000026761	1958.63	2121.94	1795.32	0.229502	0.00255391	Orc4
ENSMUSG00000017692	1070.43	920.228	1220.64	-0.357029	0.00263983	Rhbdl3
ENSMUSG00000022546	149.061	177.288	120.834	0.437671	0.00263983	Gpt
ENSMUSG00000058729	730.785	651.82	809.75	-0.289212	0.00266281	Lin9
ENSMUSG00000018548	6626.51	5989.73	7263.29	-0.260671	0.00266281	Trim37
ENSMUSG00000026955	1058.53	933.419	1183.63	-0.311879	0.00276639	Sapcd2
ENSMUSG00000096054	2214.54	2517.75	1911.33	0.349617	0.00280681	Syne1
ENSMUSG00000017716	1413.92	1250.73	1577.11	-0.305376	0.00284278	Birc5
ENSMUSG00000050891	809.149	915.968	702.329	0.339107	0.00284278	Tatdn1
ENSMUSG00000039903	258.916	299.714	218.119	0.389387	0.00284278	Eva1c
ENSMUSG00000063445	894.214	805.181	983.247	-0.268515	0.00292701	Nmral1
ENSMUSG00000026134	1071.47	960.213	1182.72	-0.278822	0.00299484	Prim2
ENSMUSG00000022034	1178.39	993.456	1363.32	-0.385716	0.00321923	Esco2
ENSMUSG00000027011	2976.99	2721.73	3232.24	-0.235245	0.00325485	Ube2e3
ENSMUSG00000004880	3592.4	3203.83	3980.97	-0.288288	0.00331896	Lbr
ENSMUSG00000027562	1016.64	1150.22	883.052	0.33657	0.00346566	Car2
ENSMUSG00000019883	1456.29	1233.43	1679.16	-0.378383	0.0034667	Echdc1
ENSMUSG00000025395	1027.5	899.857	1155.15	-0.323203	0.00353343	Prim1
ENSMUSG00000038252	7493.7	6772.05	8215.35	-0.260624	0.00353343	Ncapd2
ENSMUSG00000060950	518.194	576.122	460.266	0.296744	0.00355829	Trmt61a
ENSMUSG00000074476	665.603	573.348	757.859	-0.352082	0.00357366	Spc24
ENSMUSG00000042489	1255.31	1122.51	1388.11	-0.283158	0.00358057	Clspn
ENSMUSG00000022978	482.547	422.547	542.547	-0.324869	0.0035808	Mis18a
ENSMUSG00000029098	838.844	922.974	754.715	0.269517	0.00360814	Acox3
ENSMUSG00000061482	8191.44	7346.84	9036.04	-0.276246	0.00362028	Hist1h4d
ENSMUSG00000034413	1701.84	1533.08	1870.59	-0.267892	0.00363931	Neurl1b
ENSMUSG00000020649	3739.58	3240.33	4238.84	-0.341004	0.00367393	Rrm2
ENSMUSG00000102995	284.816	239.937	329.695	-0.385466	0.00369327
ENSMUSG00000026975	926.627	1018.28	834.977	0.265941	0.00369327	Dph7
ENSMUSG00000037366	425.013	476.487	373.539	0.316243	0.00369327	Pafah2
ENSMUSG00000031365	2472.65	2248.74	2696.55	-0.246531	0.00371035	Zfp275
ENSMUSG00000031262	927.584	795.941	1059.23	-0.357491	0.00374776	Cenpi
ENSMUSG00000029910	1472.21	1285.8	1658.63	-0.327758	0.00374776	Mad2l1
ENSMUSG00000030598	84.6558	105.035	64.2761	0.484743	0.00376286	Fbxo17
ENSMUSG00000027883	1899.4	1665.44	2133.37	-0.320261	0.00378234	Gpsm2
ENSMUSG00000024533	7137.15	6613.8	7660.5	-0.203591	0.00378234	Spire1
ENSMUSG00000047044	942.497	829.504	1055.49	-0.313198	0.00379445	D030056L22Rik
ENSMUSG00000037894	561.616	500.498	622.734	-0.287806	0.00385733	H2afz
ENSMUSG00000027379	2661.34	2299.54	3023.14	-0.345448	0.0039086	Bub1
ENSMUSG00000031197	3023.43	2719.05	3327.82	-0.270699	0.0039086	Vbp1
ENSMUSG00000007415	2219.03	2016.77	2421.29	-0.248265	0.0039086	Gatad1
ENSMUSG00000074582	1382.54	1492.75	1272.33	0.218951	0.0039086	Arfgef2
ENSMUSG00000042766	1595.23	1810.5	1379.97	0.343856	0.0039086	Trim46
ENSMUSG00000053746	164.337	194.239	134.434	0.421356	0.0039086	Ptrh1
ENSMUSG00000061207	325.501	366.919	284.082	0.328585	0.00392692	Stk19
ENSMUSG00000037278	1006.1	876.538	1135.66	-0.331664	0.00395822	Tmem97
ENSMUSG00000037466	586.322	517.27	655.375	-0.3087	0.00407642	Tedc1
ENSMUSG00000103663	76.6363	56.0067	97.2658	-0.500736	0.00412788
ENSMUSG00000044934	1085.58	961.676	1209.48	-0.301271	0.00418121	Zfp367
ENSMUSG00000037405	155.179	197.171	113.187	0.50077	0.00418121	Icam1
ENSMUSG00000006281	57.5768	73.5479	41.6057	0.506403	0.00418121	Tep1
ENSMUSG00000024665	7535	6875.38	8194.62	-0.23905	0.00430963	Fads2
ENSMUSG00000057388	1225.8	1116.43	1335.17	-0.243499	0.0044095	Mrpl18
ENSMUSG00000035279	120.667	147.008	94.3268	0.461834	0.00448807	Ssc5d
ENSMUSG00000028653	1463.37	1620.7	1306.04	0.286087	0.00449742	Trit1
ENSMUSG00000027002	10528.5	9749.24	11307.7	-0.20515	0.00451119	Nckap1
ENSMUSG00000005312	6499.91	6044.62	6955.19	-0.194957	0.00451119	Ubqln1
ENSMUSG00000066979	3583.08	3305.72	3860.44	-0.214035	0.00451409	Bub3
ENSMUSG00000048327	2353.06	1999.67	2706.46	-0.370158	0.00462739	Ckap2l
ENSMUSG00000059674	390.695	465.993	315.397	0.434044	0.00462739	Cdh24
ENSMUSG00000046791	567.907	506.779	629.035	-0.285104	0.00473112	Riox1
ENSMUSG00000041712	3050.65	2802.89	3298.4	-0.223716	0.00481778	Ubr7
ENSMUSG00000024056	1098.78	927.934	1269.62	-0.378832	0.00497322	Ndc80
ENSMUSG00000006728	10227	9366.05	11087.9	-0.230465	0.00497968	Cdk4
ENSMUSG00000027281	391.453	440.89	342.016	0.325472	0.00497968	Slx4ip
ENSMUSG00000020389	671.601	755.283	587.919	0.321812	0.0050118	Cdkl3
ENSMUSG00000024378	3622.65	3207.33	4037.98	-0.300314	0.00501889	Stard4
ENSMUSG00000006576	1220.47	1383.25	1057.69	0.338611	0.00511026	Slc4a3
ENSMUSG00000056724	343.631	396.654	290.608	0.375226	0.00512028	Nbeal2
ENSMUSG00000032047	7001.03	6402.41	7599.65	-0.233741	0.00520555	Acat1
ENSMUSG00000040857	2413.54	2125.6	2701.48	-0.310435	0.00520684	Erf
ENSMUSG00000047534	1904.44	1650.16	2158.72	-0.338821	0.00530482	Mis18bp1
ENSMUSG00000005233	1396.77	1190.78	1602.76	-0.364174	0.00550874	Spc25
ENSMUSG00000024851	1137.21	1271.8	1002.62	0.308661	0.00556735	Pitpnm1
ENSMUSG00000024989	1256.63	1069.54	1443.73	-0.366426	0.00570448	Cep55
ENSMUSG00000059743	957.591	817.99	1097.19	-0.360223	0.00573036	Fdps
ENSMUSG00000052395	443.813	492.886	394.74	0.290683	0.00575047	Rft1
ENSMUSG00000097284	171.608	222.846	120.369	0.500051	0.00576637	4930480K23Rik
ENSMUSG00000031333	2253.62	2055.16	2452.09	-0.240138	0.00580561	Abcb7
ENSMUSG00000035640	1338.26	1561.86	1114.66	0.394947	0.00594108	Cbarp
ENSMUSG00000038622	728.352	656.491	800.213	-0.26575	0.00615541	Med30
ENSMUSG00000018362	530.701	465.796	595.606	-0.316465	0.00619346	Kpna2
ENSMUSG00000032342	1019.36	1102.16	936.554	0.222403	0.00619685	Mto1
ENSMUSG00000041544	643.939	740.938	546.941	0.368659	0.00643197	Disp3
ENSMUSG00000095217	541.586	460.976	622.195	-0.364795	0.00653316	Hist1h2bn
ENSMUSG00000027326	2983.21	2596.02	3370.4	-0.330067	0.00662179	Knl1
ENSMUSG00000034906	2699.77	2389.54	3010	-0.300093	0.00673304	Ncaph
ENSMUSG00000036273	913.618	1043.89	783.34	0.352316	0.00682503	Lrrk2
ENSMUSG00000005107	194.627	245.086	144.167	0.480646	0.00682503	Slc2a9
ENSMUSG00000055632	171.161	223.587	118.736	0.495208	0.00683116	Hmcn2
ENSMUSG00000053453	2291.21	2103.25	2479.18	-0.224966	0.00695001	Thoc7
ENSMUSG00000039943	1016.73	1144.67	888.78	0.321922	0.00696878	Plcb4
ENSMUSG00000017146	1825.85	1619.52	2032.19	-0.295706	0.00699173	Brca1
ENSMUSG00000055884	1400.95	1511.79	1290.1	0.216935	0.00714454	Fancm
ENSMUSG00000038872	524.163	643.209	405.117	0.459401	0.00722491	Zfhx3
ENSMUSG00000048371	1264.14	1146.08	1382.2	-0.251727	0.00729753	Pdp2
ENSMUSG00000040549	20090	18256.8	21923.3	-0.246582	0.00729753	Ckap5
ENSMUSG00000037946	267.354	309.649	225.059	0.380152	0.00736236	Fgd3
ENSMUSG00000036800	1904.42	2248.13	1560.7	0.410417	0.00746957	Fam135b
ENSMUSG00000040204	1732.29	1395.27	2069.31	-0.427154	0.00750018	Pclaf
ENSMUSG00000090122	361.839	312.729	410.948	-0.341757	0.00750018	Kcne1l
ENSMUSG00000033952	7473.42	6470.54	8476.29	-0.337263	0.00750018	Aspm
ENSMUSG00000027593	5833.97	5371.65	6296.28	-0.217443	0.00752245	Raly
ENSMUSG00000020677	1436.86	1304.68	1569.03	-0.248631	0.00758311	Ddx52
ENSMUSG00000026817	3198.58	3717.51	2679.65	0.38405	0.0076003	Ak1
ENSMUSG00000037313	4168.35	3541.41	4795.28	-0.365577	0.00763098	Tacc3
ENSMUSG00000026355	3834.32	3377.5	4291.14	-0.307825	0.00763098	Mcm6
ENSMUSG00000058290	1801.86	1595.6	2008.12	-0.298332	0.00783436	Espl1
ENSMUSG00000085385	1851.78	2053.07	1650.49	0.285715	0.00783436
ENSMUSG00000067377	2748.82	2480.34	3017.3	-0.261628	0.00784402	Tspan6
ENSMUSG00000059772	563.76	624.569	502.951	0.284468	0.00784402	Slx1b
ENSMUSG00000039826	878.961	999.79	758.131	0.342823	0.00784402	Trub2
ENSMUSG00000057265	310.752	348.347	273.157	0.311569	0.0078535	Bbof1
ENSMUSG00000053198	158.192	186.304	130.08	0.407052	0.00790911	Prx
ENSMUSG00000001517	1808.26	1563.69	2052.84	-0.33881	0.00794203	Foxm1
ENSMUSG00000028639	13314.6	12339.4	14289.8	-0.202356	0.00802512	Ybx1
ENSMUSG00000030231	1489.91	1623.2	1356.63	0.241871	0.00804313	Plekha5
ENSMUSG00000069300	1950.56	1704.12	2197	-0.321654	0.00814402	Hist1h2bj
ENSMUSG00000026039	2406.96	2043.29	2770.63	-0.365867	0.00827439	Sgo2a
ENSMUSG00000069662	16249.7	14704.5	17794.9	-0.255032	0.0083886	Marcks
ENSMUSG00000025337	1258.86	1372.09	1145.63	0.242636	0.00847163	Sbds
ENSMUSG00000048922	2757	2320.77	3193.24	-0.376809	0.00851064	Cdca2
ENSMUSG00000031604	6481.41	5687.48	7275.33	-0.313607	0.00854913	Msmo1
ENSMUSG00000045294	8606.85	7709.25	9504.45	-0.275552	0.00867654	Insig1
ENSMUSG00000031527	2243.95	2024.01	2463.88	-0.261776	0.00867654	Eri1
ENSMUSG00000030753	2827.59	2612.59	3042.59	-0.209152	0.00867654	Thap12
ENSMUSG00000022094	910.885	1016.49	805.279	0.300223	0.00870673	Slc39a14
ENSMUSG00000031026	571.482	635.177	507.788	0.29221	0.0087104	Trim66
ENSMUSG00000038351	1769.56	2004.43	1534.69	0.333014	0.0087104	Sgsm2
ENSMUSG00000062931	607.797	677.45	538.145	0.297023	0.00883726	Zfp938
ENSMUSG00000020330	3116.98	2629.4	3604.56	-0.3733	0.00898949	Hmmr
ENSMUSG00000031432	1386.99	1265.07	1508.91	-0.237887	0.00898949	Prps1
ENSMUSG00000024579	682.297	745.722	618.872	0.249212	0.00904096	Pcyox1l
ENSMUSG00000097023	1469.22	1322.2	1616.24	-0.265956	0.00918055	Mir9-3hg
ENSMUSG00000031821	680.128	612.382	747.874	-0.265481	0.00918055	Gins2
ENSMUSG00000016493	141.153	168.071	114.236	0.418987	0.0092218	Cd46
ENSMUSG00000040152	572.776	700.043	445.509	0.448611	0.00927884	Thbs1
ENSMUSG00000060093	1689.83	1485.5	1894.16	-0.309777	0.00937358	Hist1h4a
ENSMUSG00000015937	6310.21	5910.56	6709.87	-0.176749	0.00937358	H2afy
ENSMUSG00000073077	101.653	127.068	76.2381	0.466667	0.00937358	Gm7173
ENSMUSG00000004642	1379.78	1271.56	1488	-0.215718	0.00971778	Slbp
ENSMUSG00000035351	512.813	452.225	573.402	-0.3053	0.00976939	Nup37
ENSMUSG00000034648	1662.26	1411.78	1912.74	-0.363365	0.00983669	Lrrn1
ENSMUSG00000039450	795.763	975.378	616.148	0.449221	0.00983669	Dcxr
ENSMUSG00000027496	1801.61	1570.06	2033.15	-0.324623	0.00983848	Aurka
ENSMUSG00000030652	642.343	570.203	714.484	-0.292617	0.0100158	Coq7
ENSMUSG00000056394	2985.3	2738.98	3231.62	-0.225111	0.0100158	Lig1
ENSMUSG00000042564	364.853	414.459	315.248	0.340018	0.0101231	Fam227a
ENSMUSG00000031683	1109.73	1005.96	1213.5	-0.250469	0.010371	Lsm6
ENSMUSG00000021054	1044.07	920.327	1167.82	-0.305199	0.0103927	Sgpp1
ENSMUSG00000020491	524.923	584.666	465.181	0.296321	0.0105343	2810021J22Rik
ENSMUSG00000051220	1143.22	989.63	1296.8	-0.334755	0.0106031	Ercc6l
ENSMUSG00000033813	630.993	564.462	697.525	-0.277386	0.0106031	Tcea1
ENSMUSG00000021701	5475.8	5908.02	5043.59	0.215932	0.0106037	Plk2
ENSMUSG00000045328	4958.15	4252.95	5663.35	-0.348213	0.0106403	Cenpe
ENSMUSG00000028484	7656.8	7070.32	8243.27	-0.210165	0.0107807	Psip1
ENSMUSG00000027346	1815.92	1951.25	1680.6	0.20474	0.0108589	Gpcpd1
ENSMUSG00000073802	176.827	217.238	136.416	0.449137	0.0108589	Cdkn2b
ENSMUSG00000100210	3441.38	3075.79	3806.96	-0.278673	0.0109007	Hist1h3f
ENSMUSG00000029290	1552.32	1706.96	1397.69	0.26386	0.0109007	Zfp326
ENSMUSG00000043410	191.677	224.005	159.349	0.387828	0.0111551	Hfm1
ENSMUSG00000075040	928.962	1019.22	838.7	0.258635	0.0112085	Zfp408
ENSMUSG00000073643	2167.37	1799.93	2534.81	-0.388439	0.0113844	Wdfy1
ENSMUSG00000037315	1002.69	915.078	1090.3	-0.23584	0.0116076	Jade3
ENSMUSG00000041297	3720.49	3484.31	3956.68	-0.176541	0.012094	Cdk13
ENSMUSG00000025815	291.788	329.07	254.506	0.321228	0.0122896	Dhtkd1
ENSMUSG00000059263	10716.2	9883.57	11548.9	-0.212611	0.0125866	Usp47
ENSMUSG00000069268	770.69	662.062	879.318	-0.344815	0.0125904	Hist1h2bf
ENSMUSG00000035365	646.419	556.592	736.247	-0.342076	0.0125904	Parpbp
ENSMUSG00000029647	3859.25	4133.44	3585.05	0.195916	0.0125904	Pan3
ENSMUSG00000020387	176.19	205.224	147.157	0.380612	0.0125904	Jade2
ENSMUSG00000028794	42.4351	55.5885	29.2818	0.472019	0.0125904	A3galt2
ENSMUSG00000042462	1097.42	999.858	1194.98	-0.239451	0.012639	Dctpp1
ENSMUSG00000097589	2059.08	1874.61	2243.55	-0.241393	0.0127495	Dleu2
ENSMUSG00000054604	3903.9	3585.27	4222.54	-0.222029	0.0127495	Cggbp1
ENSMUSG00000022884	10429.2	11099.4	9758.94	0.178718	0.0127495	Eif4a2
ENSMUSG00000032625	432.073	486.969	377.176	0.320222	0.0127495	Thsd7a
ENSMUSG00000025572	161.6	189.61	133.589	0.39322	0.0127495	Tmc6
ENSMUSG00000040084	4077.37	3603.42	4551.32	-0.298721	0.0128161	Bub1b
ENSMUSG00000003573	1176.36	1277.88	1074.83	0.232385	0.0128937	Homer3
ENSMUSG00000027384	850.116	940.912	759.32	0.279256	0.0128937	Ndufaf5
ENSMUSG00000037962	172.311	198.685	145.936	0.365147	0.0128937	Rflna
ENSMUSG00000107877	217.197	258.032	176.363	0.410725	0.0128937
ENSMUSG00000003617	458	582.741	333.26	0.462767	0.0128937	Cp
ENSMUSG00000028066	927.5	817.555	1037.44	-0.30397	0.0129544	Pmf1
ENSMUSG00000000838	4139.79	3850.66	4428.92	-0.193206	0.0129544	Fmr1
ENSMUSG00000040124	590.986	654.419	527.554	0.279949	0.0129544	Gorab
ENSMUSG00000076441	184.543	227.495	141.592	0.44508	0.0130166	Ass1
ENSMUSG00000050628	264.828	231.979	297.676	-0.315547	0.0130368	Ubald2
ENSMUSG00000006932	34051.9	31706.7	36397	-0.190427	0.0130368	Ctnnb1
ENSMUSG00000026596	5432.79	5769.85	5095.73	0.172773	0.0130368	Abl2
ENSMUSG00000073609	249.966	286.722	213.209	0.35145	0.0130368	D2hgdh
ENSMUSG00000038388	2823.91	2610.72	3037.1	-0.206953	0.0132688	Mpp6
ENSMUSG00000070822	1099.31	1206.5	992.118	0.25946	0.0132688	Zscan18
ENSMUSG00000029263	578.124	647.191	509.058	0.302884	0.0132688	Pigg
ENSMUSG00000038540	26.9632	38.0053	15.921	0.450089	0.0132688	Tmc3
ENSMUSG00000079259	30.4476	40.959	19.9362	0.467054	0.0132688	Trim71
ENSMUSG00000021361	1123.15	1038.7	1207.59	-0.206033	0.0133201	Tmem14c
ENSMUSG00000042671	1533.48	1690.81	1376.15	0.270621	0.0133201	Rgs8
ENSMUSG00000076437	2852.67	2563.71	3141.64	-0.267354	0.0133265	Selenoh
ENSMUSG00000056145	1000.19	1079.19	921.193	0.214845	0.0133265	AI504432
ENSMUSG00000027699	3056.56	2637.33	3475.79	-0.336948	0.013346	Ect2
ENSMUSG00000032249	8649.69	8002.16	9297.22	-0.205378	0.013346	Anp32a
ENSMUSG00000014418	1451.34	1573.9	1328.77	0.227955	0.013346	Hps5
ENSMUSG00000039850	917.904	1004.88	830.925	0.25185	0.013346	Endov
ENSMUSG00000039787	385.303	428.777	341.829	0.291768	0.013346	Cercam
ENSMUSG00000015476	65.2304	79.5326	50.9281	0.436553	0.013346	Prrt1
ENSMUSG00000042258	113.613	139.167	88.0602	0.440237	0.013346	Isl1
ENSMUSG00000054667	77.38	96.0163	58.7437	0.449209	0.0133485	Irs4
ENSMUSG00000015243	1446.87	1692.62	1201.11	0.385821	0.0133523	Abca1
ENSMUSG00000021592	500.859	579.772	421.946	0.36785	0.0133903	Arsk
ENSMUSG00000020175	195.891	223.461	168.322	0.344598	0.0135399	Rab36
ENSMUSG00000048106	1147.81	1236.93	1058.69	0.211574	0.013541	4632415L05Rik
ENSMUSG00000070469	149.327	174.996	123.659	0.386351	0.0136733	Adamtsl3
ENSMUSG00000020477	749.957	683.432	816.482	-0.238666	0.0138429	Mrps24
ENSMUSG00000029385	4872.16	4445.38	5298.94	-0.235688	0.0138429	Ccng2
ENSMUSG00000034220	5374.37	4915.78	5832.97	-0.230806	0.0138429	Gpc1
ENSMUSG00000038644	2436.3	2209	2663.61	-0.249319	0.0142599	Pold1
ENSMUSG00000026278	671.311	579.131	763.492	-0.335528	0.014275	Bok
ENSMUSG00000058997	1277.72	1396.63	1158.81	0.247653	0.014275	Vwa8
ENSMUSG00000020171	1630.28	1505.12	1755.43	-0.209994	0.014403	Yeats4
ENSMUSG00000055923	1118.19	1216.61	1019.77	0.236827	0.0146266	Aasdh
ENSMUSG00000092988	162.499	135.013	189.984	-0.383716	0.0146603	Mir3093
ENSMUSG00000037110	4093.76	4377.74	3809.78	0.191622	0.0146684	Ralgapa2
ENSMUSG00000017897	193.15	237.049	149.252	0.437695	0.0149012	Eya2
ENSMUSG00000032349	6143.29	5616.16	6670.42	-0.231532	0.014997	Elovl5
ENSMUSG00000022881	913.769	813.987	1013.55	-0.283636	0.0151679	Rfc4
ENSMUSG00000031519	25.8394	34.5543	17.1244	0.461556	0.0151679	Asb5
ENSMUSG00000098183	167.297	142.182	192.412	-0.357167	0.0153829
ENSMUSG00000031349	2068.29	1838.79	2297.79	-0.28632	0.0153829	Nsdhl
ENSMUSG00000096010	2077.65	1894.97	2260.32	-0.236852	0.0153829	Hist4h4
ENSMUSG00000028032	6410.53	5861.08	6959.98	-0.231209	0.0155617	Papss1
ENSMUSG00000032050	8828.27	8080.12	9576.42	-0.228885	0.015613	Rdx
ENSMUSG00000022193	387.631	336.829	438.433	-0.325768	0.0158638	Psmb5
ENSMUSG00000002393	1061.52	984.241	1138.8	-0.199927	0.0158638	Nr2f6
ENSMUSG00000048677	344.041	388.032	300.049	0.318664	0.0158638	Tpcn2
ENSMUSG00000039231	1933.17	1753.15	2113.19	-0.248485	0.0159299	Suv39h1
ENSMUSG00000037905	4599.95	4269.29	4930.61	-0.197533	0.0159299	Bri3bp
ENSMUSG00000021364	1129.8	1034.01	1225.58	-0.228117	0.0159523	Elovl2
ENSMUSG00000057134	2491.96	2308.95	2674.96	-0.202033	0.0159523	Ado
ENSMUSG00000042831	542.793	593.68	491.907	0.249203	0.0159523	Alkbh6
ENSMUSG00000024037	1275.37	1399.06	1151.69	0.257138	0.0159523	Wdr4
ENSMUSG00000018698	25.6916	34.7071	16.676	0.454547	0.0161797	Lhx1
ENSMUSG00000097055	100.787	121.014	80.5609	0.415754	0.016299
ENSMUSG00000028873	2445.1	2149.71	2740.48	-0.305494	0.0164382	Cdca8
ENSMUSG00000025154	2677.75	2303.87	3051.63	-0.33868	0.0165774	Arhgap19
ENSMUSG00000015217	779.596	716.389	842.802	-0.21997	0.0166445	Hmgb3
ENSMUSG00000020267	3552.47	3330.82	3774.11	-0.173447	0.0166906	Hint1
ENSMUSG00000020949	4199.14	3847.98	4550.3	-0.226181	0.0168262	Fkbp3
ENSMUSG00000021737	2422.88	2233.45	2612.32	-0.212924	0.0168262	Psmd6
ENSMUSG00000038370	166.923	209.656	124.191	0.446051	0.0170105	Pcp4l1
ENSMUSG00000000751	3242.54	2939.37	3545.7	-0.248923	0.0170927	Rpa1
ENSMUSG00000027306	3456.81	2958.99	3954.62	-0.345247	0.0171705	Nusap1
ENSMUSG00000027342	2770.83	2505.98	3035.68	-0.253111	0.0173907	Pcna
ENSMUSG00000042699	5376.15	5839.28	4913.02	0.231727	0.0173907	Dhx9
ENSMUSG00000024883	44.4579	56.9389	31.977	0.452848	0.0173907	Rin1
ENSMUSG00000030031	495.5	436.752	554.249	-0.30146	0.0173913	Kbtbd8
ENSMUSG00000026384	4638.76	4313.99	4963.54	-0.19266	0.0174194	Ptpn4
ENSMUSG00000027115	2305.65	1974.09	2637.21	-0.344605	0.0176245	Kif18a
ENSMUSG00000027018	1920.82	1704.3	2137.34	-0.289394	0.0176245	Hat1
ENSMUSG00000037035	1717.95	1533.2	1902.71	-0.279108	0.0177009	Inhbb
ENSMUSG00000087408	637.586	708.853	566.318	0.286944	0.0177009	Gdf1
ENSMUSG00000044730	444.745	499.196	390.293	0.3088	0.0177009	9930104L06Rik
ENSMUSG00000059486	3248.51	3016.74	3480.27	-0.196013	0.0177453	Kbtbd2
ENSMUSG00000020131	136.68	160.124	113.236	0.383627	0.0177453	Pcsk4
ENSMUSG00000042271	934.637	803.181	1066.09	-0.339933	0.017792	Nxt2
ENSMUSG00000027199	1588.19	1306.12	1870.27	-0.389823	0.0178861	Gatm
ENSMUSG00000021662	272.335	306.754	237.915	0.315468	0.0178861	Arhgef28
ENSMUSG00000049969	1241.88	1123.12	1360.64	-0.253298	0.0179919	Plekhf2
ENSMUSG00000029642	1299.4	1181.13	1417.68	-0.242722	0.0182539	Polr1d
ENSMUSG00000036181	18616.1	16520.6	20711.5	-0.288368	0.0182559	Hist1h1c
ENSMUSG00000046897	5609.06	5198.17	6019.96	-0.200876	0.0183642	Zfp740
ENSMUSG00000002477	1492.45	1368	1616.9	-0.225027	0.0186449	Snrpd1
ENSMUSG00000037509	4387.15	4724.31	4049.99	0.209353	0.0186449	Arhgef4
ENSMUSG00000022020	959.107	1058.13	860.08	0.268497	0.0186449	Naa16
ENSMUSG00000030254	740.211	670.059	810.362	-0.250754	0.0187488	Rad18
ENSMUSG00000041801	2346.62	2756.13	1937.11	0.384842	0.0187488	Phlda3
ENSMUSG00000024791	631.944	556.44	707.448	-0.30244	0.0188094	Cdca5
ENSMUSG00000033467	274.686	309.561	239.811	0.314443	0.0189031	Crlf2
ENSMUSG00000032128	38.8964	50.453	27.3398	0.448868	0.0192719	Robo3
ENSMUSG00000038060	27.6677	37.3539	17.9816	0.44498	0.0193071	Dlec1
ENSMUSG00000018846	11740.6	10671.9	12809.4	-0.242423	0.0193083	Pank3
ENSMUSG00000031701	4464.9	4146.7	4783.1	-0.195683	0.0193776	Dnaja2
ENSMUSG00000058355	7988.22	7375.56	8600.88	-0.208997	0.0194954	Abce1
ENSMUSG00000023832	4580.42	3884.57	5276.27	-0.354924	0.0195532	Acat2
ENSMUSG00000009418	4571.9	5192.45	3951.36	0.329866	0.019643	Nav1
ENSMUSG00000027968	927.444	841.907	1012.98	-0.245334	0.0196466	Larp7
ENSMUSG00000027552	1313.33	1163.94	1462.72	-0.290749	0.0196726	E2f5
ENSMUSG00000052957	2098.31	1926.66	2269.97	-0.221396	0.0196726	Gas1
ENSMUSG00000021177	1276.67	1184.19	1369.15	-0.198559	0.0196726	Tdp1
ENSMUSG00000093930	46612	40938.8	52285.2	-0.305139	0.0198066	Hmgcs1
ENSMUSG00000027367	6496.1	6049.43	6942.78	-0.189544	0.0199023	Stard7
ENSMUSG00000003273	548.786	598.294	499.277	0.241569	0.0199553	Car11
ENSMUSG00000020014	160.733	188.468	132.998	0.381251	0.0199553	Cfap54
ENSMUSG00000041203	1746.4	1874.38	1618.42	0.200329	0.0202251	Trir
ENSMUSG00000064215	58.6921	75.6849	41.6993	0.444801	0.0202251	Ifi27
ENSMUSG00000029084	30.8314	40.3901	21.2726	0.446684	0.0203098	Cd38
ENSMUSG00000024844	2687.29	2472.73	2901.84	-0.216775	0.0203184	Banf1
ENSMUSG00000030209	4727.9	5371.46	4084.34	0.330091	0.0203683	Grin2b
ENSMUSG00000090553	1037.55	947.893	1127.2	-0.231963	0.020622	Snrpe
ENSMUSG00000047507	88.7876	108.306	69.269	0.423287	0.020622	Baiap3
ENSMUSG00000020623	811.315	739.852	882.779	-0.236376	0.0208061	Map2k6
ENSMUSG00000029128	1741.64	1600.57	1882.71	-0.219288	0.0208061	Rab28
ENSMUSG00000032263	488.953	437.65	540.256	-0.27303	0.0212179	Bckdhb
ENSMUSG00000021039	3183.6	2916.9	3450.3	-0.22576	0.0213281	Snw1
ENSMUSG00000039345	611.8	669.538	554.062	0.248911	0.0217436	Mettl22
ENSMUSG00000025507	892.095	1046.62	737.574	0.380253	0.0217445	Pidd1
ENSMUSG00000051378	1764.23	1573.59	1954.88	-0.278514	0.0218423	Kif18b
ENSMUSG00000027599	1761.34	1591.89	1930.79	-0.253303	0.0218423	Armc1
ENSMUSG00000005615	2770.88	2547.05	2994.72	-0.218717	0.0218423	Pcyt1a
ENSMUSG00000042010	109.787	133.462	86.1119	0.416117	0.0218423	Acacb
ENSMUSG00000038379	1586.96	1376.23	1797.7	-0.323969	0.0219256	Ttk
ENSMUSG00000091712	117.693	142.555	92.8304	0.413832	0.0224213	Sec14l5
ENSMUSG00000061273	2711.61	2484.86	2938.37	-0.225094	0.0224364	Mmgt1
ENSMUSG00000032113	775.555	683.622	867.488	-0.298527	0.0225536	Chek1
ENSMUSG00000052214	1599.39	1479.97	1718.82	-0.203872	0.0225715	Opa3
ENSMUSG00000002825	582.698	647.606	517.789	0.283641	0.0225715	Qtrt1
ENSMUSG00000047832	1442.87	1343.57	1542.17	-0.188878	0.0229356	Cdca4
ENSMUSG00000037029	3267.48	3081.17	3453.78	-0.159436	0.0229393	Zfp146
ENSMUSG00000042772	4197.96	4429.88	3966.03	0.154453	0.0229561	Smg7
ENSMUSG00000067455	2131.85	1890.51	2373.19	-0.287706	0.0229764	Hist1h4j
ENSMUSG00000036636	993.26	1084.03	902.494	0.242651	0.023226	Clcn7
ENSMUSG00000008035	2635.69	2427.65	2843.73	-0.214321	0.0232414	Mid1ip1
ENSMUSG00000024853	10813.2	10187	11439.4	-0.161551	0.0233543	Sf3b2
ENSMUSG00000041133	7615.01	6987.08	8242.94	-0.222142	0.0234036	Smc1a
ENSMUSG00000112117	326.745	382.632	270.858	0.377584	0.0235804	Rmst
ENSMUSG00000064090	216.204	181.608	250.801	-0.362312	0.0235914	Vrk2
ENSMUSG00000053600	284.938	249.845	320.032	-0.307202	0.0235914	Zfp472
ENSMUSG00000028247	431.74	382.598	480.883	-0.289991	0.0235914	Coq3
ENSMUSG00000024795	2032.11	1800.92	2263.29	-0.289128	0.0235914	Kif20b
ENSMUSG00000030876	4633.72	4260.97	5006.46	-0.217289	0.0235914	Mettl9
ENSMUSG00000037239	771.052	849.835	692.268	0.265391	0.0235914	Spred3
ENSMUSG00000058740	539.099	620.369	457.829	0.350266	0.0235914	Kcnt1
ENSMUSG00000066842	422.269	487.29	357.248	0.353445	0.0236308	Hmcn1
ENSMUSG00000067194	6949.89	6434.6	7465.19	-0.202262	0.0236375	Eif1ax
ENSMUSG00000055782	1214.94	1070.64	1359.23	-0.298319	0.0236378	Abcd2
ENSMUSG00000079316	1202.89	1090.47	1315.32	-0.247662	0.0236378	Rab9
ENSMUSG00000032123	788.709	859.225	718.192	0.237337	0.0236378	Dpagt1
ENSMUSG00000029161	379.776	422.698	336.854	0.285477	0.0236867	Cgref1
ENSMUSG00000017715	987.991	1088.91	887.067	0.265766	0.0237753	Pgs1
ENSMUSG00000005846	4179.38	3830.69	4528.08	-0.2244	0.0238589	Rsl1d1
ENSMUSG00000047143	668.669	600.144	737.193	-0.265928	0.0240523	Dmrta2
ENSMUSG00000025439	2139.59	1994.25	2284.94	-0.187243	0.0240523	Clns1a
ENSMUSG00000040327	1384.57	1519.48	1249.66	0.254834	0.0240523	Cul9
ENSMUSG00000014470	500.919	545.595	456.243	0.236285	0.024096	Rnf166
ENSMUSG00000066129	428.059	483.131	372.987	0.316721	0.024096	Kndc1
ENSMUSG00000020473	663.378	756.937	569.819	0.335512	0.024096	Aebp1
ENSMUSG00000024827	3010.53	2713.02	3308.04	-0.258547	0.0241772	Gldc
ENSMUSG00000028633	2187.79	2002.41	2373.17	-0.226973	0.0241876	Ctps
ENSMUSG00000044712	285.386	319.54	251.232	0.29836	0.0247363	Slc38a6
ENSMUSG00000035235	328.992	286.149	371.835	-0.316234	0.0249342	Trim13
ENSMUSG00000036309	5965.77	5432.75	6498.79	-0.237362	0.0249512	Skp1a
ENSMUSG00000026605	9933.67	8795.21	11072.1	-0.289718	0.0249549	Cenpf
ENSMUSG00000033722	154.543	177.196	131.891	0.342773	0.0250632	BC034090
ENSMUSG00000021720	823.382	734.912	911.853	-0.275006	0.0251065	Rnf180
ENSMUSG00000025626	4242.72	3911.84	4573.59	-0.211166	0.0251065	Phf6
ENSMUSG00000048279	5689.56	5301.71	6077.41	-0.187401	0.0251065	Sacs
ENSMUSG00000036833	421.186	491.028	351.344	0.367712	0.0251065	Pnpla7
ENSMUSG00000054426	140.499	165.297	115.702	0.379129	0.0251065	A930005H10Rik
ENSMUSG00000032902	3533.63	3246.88	3820.39	-0.218789	0.025115	Slc16a1
ENSMUSG00000020707	65.0548	79.2185	50.891	0.412507	0.025115	Rnf135
ENSMUSG00000033610	570.057	509.38	630.735	-0.27449	0.0251989	Pank1
ENSMUSG00000041126	2628.57	2369.58	2887.56	-0.257623	0.0251989	H2afv
ENSMUSG00000038564	2022.12	2221.96	1822.29	0.257685	0.0258019	Ift172
ENSMUSG00000027253	2592.52	2910.54	2274.49	0.303932	0.0258019	Lrp4
ENSMUSG00000032802	409.152	474.689	343.615	0.360918	0.0263084	Srxn1
ENSMUSG00000029380	53.9577	73.6478	34.2677	0.415774	0.0263084	Cxcl1
ENSMUSG00000111163	45.0557	57.7233	32.3882	0.431823	0.0263084
ENSMUSG00000050912	1775.31	1573.77	1976.84	-0.287517	0.0265682	Tmem123
ENSMUSG00000059791	552.171	497.922	606.42	-0.257069	0.0265691	Nrm
ENSMUSG00000005161	9536.48	8904.96	10168	-0.182365	0.0265831	Prdx2
ENSMUSG00000021493	622.77	683.324	562.217	0.256099	0.0266431	Pdlim7
ENSMUSG00000020212	726.589	666.494	786.685	-0.222664	0.0266645	Mdm1
ENSMUSG00000001016	5690.39	5331.28	6049.5	-0.174269	0.0268473	Ilf2
ENSMUSG00000036777	3285.45	2810.99	3759.91	-0.338889	0.0268641	Anln
ENSMUSG00000069910	637.06	558.956	715.164	-0.304718	0.0268641	Spdl1
ENSMUSG00000039233	1446.39	1550.95	1341.83	0.197133	0.0269564	Tbce
ENSMUSG00000025188	870.694	971.355	770.034	0.290477	0.0271016	Hps1
ENSMUSG00000075595	5473.53	5168.05	5779.01	-0.155615	0.0280742	Zfp652
ENSMUSG00000031217	3103.4	2874.57	3332.22	-0.200391	0.0282833	Efnb1
ENSMUSG00000098090	459.35	529.212	389.489	0.347949	0.0282833	2700099C18Rik
ENSMUSG00000072825	2331.58	2552.43	2110.73	0.249044	0.0283626	Cep170b
ENSMUSG00000036825	1273.75	1157.91	1389.59	-0.240763	0.0284999	Ssx2ip
ENSMUSG00000032218	1548.19	1333.81	1762.58	-0.329536	0.0285915	Ccnb2
ENSMUSG00000046591	771.994	660.121	883.868	-0.338791	0.0286069	Ticrr
ENSMUSG00000084883	2009.24	1865.25	2153.24	-0.195151	0.0286887	Ccdc85c
ENSMUSG00000030782	68.7943	83.6191	53.9696	0.410009	0.0286887	Tgfb1i1
ENSMUSG00000043190	381.049	421.108	340.99	0.270769	0.0287765	Rfesd
ENSMUSG00000035232	1210.01	1096.75	1323.26	-0.246111	0.0288403	Pdk3
ENSMUSG00000031669	246.312	217.576	275.048	-0.29239	0.0289067	Gins3
ENSMUSG00000105827	4459.82	3931.12	4988.52	-0.295611	0.028928	Hist2h2bb
ENSMUSG00000067629	1556	1732.6	1379.41	0.286561	0.0290977	Syngap1
ENSMUSG00000040998	185.628	212.218	159.038	0.335485	0.0292428	Npnt
ENSMUSG00000022686	1923.24	1768.13	2078.35	-0.217445	0.0293123	B3gnt5
ENSMUSG00000079043	186.14	158.781	213.499	-0.342027	0.0293493	Fastkd5
ENSMUSG00000028884	1189.99	1061.21	1318.77	-0.276353	0.0293493	Rpa2
ENSMUSG00000034245	1227.83	1342.43	1113.22	0.245265	0.0293874	Hdac11
ENSMUSG00000030346	883.244	783.587	982.9	-0.285846	0.0295185	Rad51ap1
ENSMUSG00000026434	14671.7	13393.3	15950.1	-0.231701	0.0295185	Nucks1
ENSMUSG00000022558	2308.02	2540.36	2075.68	0.261042	0.0295185	Mroh1
ENSMUSG00000005983	117.092	136.177	98.0064	0.361867	0.0295185	1700037C18Rik
ENSMUSG00000006678	2240.42	2091.68	2389.17	-0.183243	0.0296282	Pola1
ENSMUSG00000039461	432.692	473.374	392.011	0.248646	0.0298006	Tcta
ENSMUSG00000028434	315.156	350.986	279.326	0.285148	0.0298006	Epb41l4b
ENSMUSG00000021313	807.262	902.536	711.987	0.295169	0.0298933	Ryr2
ENSMUSG00000029247	6817.81	6122.65	7512.97	-0.263389	0.0301508	Paics
ENSMUSG00000030662	12228.3	11231.4	13225.2	-0.21888	0.0302145	Ipo5
ENSMUSG00000028044	960.88	857.542	1064.22	-0.274137	0.0302917	Cks1b
ENSMUSG00000015533	358.965	398.653	319.276	0.279709	0.0302917	Itga2
ENSMUSG00000024660	2634.32	2349.11	2919.53	-0.276038	0.0303524	Incenp
ENSMUSG00000030521	891.388	816.321	966.456	-0.225824	0.0303784	Mphosph10
ENSMUSG00000030678	6429.68	5996.01	6863.35	-0.185086	0.0303784	Maz
ENSMUSG00000017167	137.894	161.053	114.734	0.368491	0.0304205	Cntnap1
ENSMUSG00000063358	8017.21	7534.25	8500.16	-0.166999	0.030496	Mapk1
ENSMUSG00000019194	235.15	269.99	200.31	0.339951	0.0307607	Scn1b
ENSMUSG00000073771	117.187	138.588	95.7849	0.380236	0.0307607
ENSMUSG00000020978	4054.29	3790.98	4317.6	-0.178735	0.0307678	Klhdc2
ENSMUSG00000022422	141.46	121.545	161.375	-0.331165	0.0307787	Dscc1
ENSMUSG00000064288	2683.66	2373.33	2993.99	-0.289423	0.0309859	Hist1h4k
ENSMUSG00000035443	1610.29	1720.91	1499.67	0.187814	0.0313518	Thyn1
ENSMUSG00000025503	2565.14	2365.45	2764.83	-0.210111	0.0315035	Taldo1
ENSMUSG00000094483	5395.33	5005.88	5784.78	-0.196773	0.0315035	Purb
ENSMUSG00000037544	2194.81	1895.13	2494.49	-0.324592	0.0318333	Dlgap5
ENSMUSG00000032193	3737.04	3486.08	3987.99	-0.184064	0.0318333	Ldlr
ENSMUSG00000033730	89.4713	113.388	65.5546	0.41934	0.0318333	Egr3
ENSMUSG00000034192	524.555	472.467	576.643	-0.258725	0.0319964	Lsm3
ENSMUSG00000087143	440.535	494.402	386.669	0.301259	0.0319964
ENSMUSG00000028159	174.44	207.002	141.879	0.384304	0.0319964	Dapp1
ENSMUSG00000034708	1088.94	1195.22	982.659	0.253607	0.0320814	Grn
ENSMUSG00000039814	132.956	110.307	155.605	-0.368203	0.0321418	Xkr5
ENSMUSG00000038822	1116.07	1190.24	1041.91	0.18254	0.0322255	Hace1
ENSMUSG00000011752	728.807	643.468	814.146	-0.292345	0.0322666	Pgam1
ENSMUSG00000037149	6539.79	6096.72	6982.85	-0.185896	0.0323161	Ddx1
ENSMUSG00000007783	3252.66	3579.99	2925.34	0.259814	0.0323161	Cpt1c
ENSMUSG00000024968	5229.84	4769.46	5690.21	-0.233154	0.0325043	Rcor2
ENSMUSG00000038539	1786.32	1983.18	1589.45	0.278845	0.0325906	Atf5
ENSMUSG00000001467	10248.1	9165.63	11330.6	-0.269854	0.0326087	Cyp51
ENSMUSG00000015766	609.926	686.027	533.825	0.303841	0.032685	Eps8
ENSMUSG00000054115	1372.08	1231.27	1512.89	-0.264344	0.032822	Skp2
ENSMUSG00000021832	5276.48	4904.59	5648.37	-0.192451	0.032822	Psmc6
ENSMUSG00000008690	6127.21	5710.98	6543.45	-0.186313	0.032822	Ncaph2
ENSMUSG00000062203	4292.85	3998.32	4587.38	-0.18762	0.0330352	Gspt1
ENSMUSG00000023905	565.328	621.36	509.296	0.256804	0.0330352	Tnfrsf12a
ENSMUSG00000020000	191.575	227.587	155.563	0.382926	0.0331513	Moxd1
ENSMUSG00000003779	3309.06	2936.79	3681.33	-0.283061	0.0335552	Kif20a
ENSMUSG00000033632	738.669	796.495	680.842	0.210603	0.03387	AW554918
ENSMUSG00000023919	831.312	721.475	941.149	-0.317074	0.0340084	Cenpq
ENSMUSG00000036932	1684.81	1564.41	1805.2	-0.194868	0.0340084	Aifm1
ENSMUSG00000029050	3855.93	3639.33	4072.54	-0.156056	0.0340084	Ski
ENSMUSG00000068882	5668.77	5247.82	6089.72	-0.201497	0.0340942	Ssb
ENSMUSG00000027030	2748.27	2519.15	2977.38	-0.222579	0.034158	Stk39
ENSMUSG00000026686	30.2644	40.0386	20.4902	0.412853	0.034158	Lmx1a
ENSMUSG00000002835	1430.15	1297.34	1562.96	-0.243368	0.0346292	Chaf1a
ENSMUSG00000032555	5074.91	4661.86	5487.96	-0.21799	0.0346292	Topbp1
ENSMUSG00000026475	1354.48	1491.52	1217.44	0.26035	0.0346292	Rgs16
ENSMUSG00000021257	335.886	370.376	301.396	0.262991	0.0346292	Angel1
ENSMUSG00000004446	309.96	355.787	264.133	0.34006	0.0346292	Bid
ENSMUSG00000032875	3103.75	3286.09	2921.41	0.162752	0.0347378	Arhgef17
ENSMUSG00000061859	191.767	214.837	168.697	0.296027	0.0352598	Patj
ENSMUSG00000020114	8097.74	7568.76	8626.72	-0.179428	0.0353845	Cand1
ENSMUSG00000025024	595.776	651.363	540.19	0.243971	0.0355353	Smndc1
ENSMUSG00000041035	382.859	423.908	341.81	0.272734	0.0355353	Dpcd
ENSMUSG00000027333	1338.68	1487.14	1190.21	0.278841	0.0355353	Smox
ENSMUSG00000068921	3064.94	2830.33	3299.55	-0.206796	0.0355712	Dap3
ENSMUSG00000021929	3346.8	3114.36	3579.24	-0.189841	0.0355815	Kpna3
ENSMUSG00000025203	97034.2	87800.4	106268	-0.247914	0.0357769	Scd2
ENSMUSG00000051497	224.601	263.785	185.417	0.370106	0.0358206	Kcnj16
ENSMUSG00000037846	1091.66	938.35	1244.97	-0.328521	0.0358751	Rtkn2
ENSMUSG00000032563	1600.78	1497.04	1704.51	-0.178275	0.0360413	Mrpl3
ENSMUSG00000078161	68.3015	81.4684	55.1346	0.385738	0.03618	Erich3
ENSMUSG00000029229	999.889	907.857	1091.92	-0.241955	0.0361876	Chic2
ENSMUSG00000062981	1411.95	1277.45	1546.45	-0.248347	0.0362273	Mrpl42
ENSMUSG00000032434	1512.18	1371.87	1652.49	-0.243514	0.0363156	Cmtm6
ENSMUSG00000020198	5428.86	5789.45	5068.28	0.182231	0.0363538	Ap3d1
ENSMUSG00000029636	1240.04	1348.5	1131.58	0.230862	0.0363978	Wasf3
ENSMUSG00000041920	294.966	331.489	258.443	0.300353	0.0364592	Slc16a6
ENSMUSG00000022031	3967.87	3772.18	4163.57	-0.138399	0.0366434	Elp3
ENSMUSG00000046179	621.78	541.083	702.476	-0.312095	0.0367042	E2f8
ENSMUSG00000028194	7269.92	6658.72	7881.12	-0.223829	0.0367047	Ddah1
ENSMUSG00000032254	2809.78	2457.78	3161.78	-0.304319	0.0368335	Kif23
ENSMUSG00000025049	715.548	645.488	785.607	-0.252211	0.0368345	Taf5
ENSMUSG00000066392	2879.62	3217.75	2541.5	0.290899	0.0368911	Nrxn3
ENSMUSG00000022186	8219.89	7473.82	8965.97	-0.238398	0.0371549	Oxct1
ENSMUSG00000037134	872.335	940.978	803.692	0.211991	0.0371549	Prmt9
ENSMUSG00000001569	1266.09	1360.74	1171.45	0.201468	0.0371589	Nom1
ENSMUSG00000020806	274.523	327.822	221.225	0.383752	0.0372035	Rhbdf2
ENSMUSG00000068039	15633.3	14468.7	16797.9	-0.201551	0.0374838	Tcp1
ENSMUSG00000035385	49.9731	69.7224	30.2239	0.377974	0.0374838	Ccl2
ENSMUSG00000042156	3295.08	3563.95	3026.21	0.217969	0.0376957	Dzip1
ENSMUSG00000021707	882.816	783.196	982.437	-0.282788	0.0377582	Dhfr
ENSMUSG00000032579	563.072	611.054	515.09	0.224848	0.0378095	Hemk1
ENSMUSG00000007617	2998.43	2714.91	3281.95	-0.246101	0.0382467	Homer1
ENSMUSG00000022945	834.199	745.605	922.793	-0.269399	0.0382889	Chaf1b
ENSMUSG00000032368	1221.71	1355.98	1087.44	0.27701	0.0382889	Zic1
ENSMUSG00000021719	984.048	902.78	1065.32	-0.220039	0.0383079	Rgs7bp
ENSMUSG00000022021	834.895	738.641	931.149	-0.287211	0.0383504	Diaph3
ENSMUSG00000026662	3236.13	2988.87	3483.39	-0.205908	0.0383504	Sephs1
ENSMUSG00000057969	99.5014	118.922	80.0806	0.382772	0.0383504	Sema3b
ENSMUSG00000029697	26.8392	35.0757	18.6027	0.40877	0.038465	Fezf1
ENSMUSG00000049690	1433.81	1351	1516.61	-0.160387	0.0385155	Nckap5
ENSMUSG00000019857	962.681	880.095	1045.27	-0.227382	0.0386425	Asf1a
ENSMUSG00000055240	811.889	744.894	878.885	-0.220601	0.0388701	Zfp101
ENSMUSG00000034354	6037.09	5716.67	6357.51	-0.148232	0.0388701	Mtmr3
ENSMUSG00000032067	731.034	797.835	664.232	0.238027	0.0389823	Pts
ENSMUSG00000024712	1166.54	1077.36	1255.73	-0.20605	0.0390972	Rfk
ENSMUSG00000028693	6142.43	5646.73	6638.12	-0.215767	0.0391311	Nasp
ENSMUSG00000085793	263.536	228.49	298.583	-0.316968	0.0393548	Lin52
ENSMUSG00000039748	861.077	770.56	951.595	-0.267669	0.0393548	Exo1
ENSMUSG00000040852	175.116	204.825	145.407	0.362788	0.0393548	Plekhh2
ENSMUSG00000093726	212.848	177.473	248.224	-0.358539	0.0394426
ENSMUSG00000027673	3049.82	2811.63	3288.01	-0.210157	0.0394426	Ndufb5
ENSMUSG00000071660	2035.91	1878.73	2193.09	-0.207806	0.0394426	Ttc9c
ENSMUSG00000020349	11135.4	10390.1	11880.7	-0.183116	0.0394426	Ppp2ca
ENSMUSG00000039849	2662.64	2491.45	2833.82	-0.176655	0.0394426	Pcif1
ENSMUSG00000035824	851.213	920.299	782.127	0.216858	0.0394426	Tk2
ENSMUSG00000085936	755.27	817.08	693.459	0.218974	0.0394426
ENSMUSG00000027889	2001.95	2170.48	1833.41	0.223571	0.0394426	Ampd2
ENSMUSG00000038178	456.319	511.563	401.074	0.296858	0.0394426	Slc43a2
ENSMUSG00000022565	891.874	1031.95	751.793	0.348061	0.0394426	Plec
ENSMUSG00000031465	760.994	917.599	604.39	0.388976	0.0394426	Angpt2
ENSMUSG00000007207	930.461	1043.57	817.351	0.297347	0.0395133	Stx1a
ENSMUSG00000029414	2095.81	1900.82	2290.8	-0.243057	0.0395477	Kntc1
ENSMUSG00000021268	10323.2	11425.7	9220.63	0.270327	0.0396486	Meg3
ENSMUSG00000024486	994.867	1072.84	916.89	0.210631	0.0401505	Hbegf
ENSMUSG00000021485	474.415	424.728	524.101	-0.266901	0.040229	Mxd3
ENSMUSG00000039623	413.368	463.892	362.844	0.298459	0.0403291	Ap5z1
ENSMUSG00000031451	2445.78	2788.35	2103.21	0.324864	0.04044	Gas6
ENSMUSG00000020601	10893.9	10067.8	11720	-0.204389	0.0410065	Trib2
ENSMUSG00000004897	7374.32	6798.66	7949.97	-0.209543	0.0411593	Hdgf
ENSMUSG00000003038	483.356	437.229	529.483	-0.248622	0.041229	Hmgn2
ENSMUSG00000060090	1383.38	1275.39	1491.38	-0.209994	0.0413851	Rp2
ENSMUSG00000019027	228.699	265.263	192.135	0.351182	0.0413851	Dnah1
ENSMUSG00000002881	1666.87	1526.94	1806.81	-0.222684	0.0416172	Nab1
ENSMUSG00000027782	3303.78	3485.01	3122.56	0.152506	0.0416455	Kpna4
ENSMUSG00000085492	317.835	349.928	285.742	0.25813	0.0417551	Trmt61b
ENSMUSG00000040731	11366.3	10813.4	11919.3	-0.136374	0.0419119	Eif4h
ENSMUSG00000020183	224.889	285.074	164.704	0.40256	0.0420396	Cpm
ENSMUSG00000056900	452.925	501.334	404.516	0.270907	0.0421419	Usp13
ENSMUSG00000033596	857.156	781.96	932.352	-0.231484	0.0423813	Rfwd3
ENSMUSG00000029177	2779.29	2453.25	3105.33	-0.288858	0.0427234	Cenpa
ENSMUSG00000022400	2583.21	2412.31	2754.1	-0.18104	0.0427234	Rbx1
ENSMUSG00000030882	191.109	225.766	156.452	0.370832	0.0429054	Dnhd1
ENSMUSG00000070315	120.59	138.618	102.561	0.335814	0.0429795	4930581F22Rik
ENSMUSG00000037286	3393.43	3147.78	3639.09	-0.196006	0.0430038	Stag1
ENSMUSG00000113902	1366.84	1259.82	1473.86	-0.210567	0.043225
ENSMUSG00000005237	169.686	201.735	137.638	0.375449	0.0432618	Dnah2
ENSMUSG00000001403	2335.98	2041.98	2629.98	-0.302617	0.0439806	Ube2c
ENSMUSG00000054091	775.206	686.386	864.026	-0.284383	0.0439806	1810037I17Rik
ENSMUSG00000057278	434.064	394.473	473.655	-0.239276	0.0440527	Snrpg
ENSMUSG00000040875	967.959	1065.43	870.491	0.258043	0.0440933	Osbpl10
ENSMUSG00000039840	1827.89	1957.72	1698.06	0.192926	0.044202	Epg5
ENSMUSG00000002055	3887.56	3394.28	4380.83	-0.304162	0.0442727	Spag5
ENSMUSG00000008301	1498.21	1404.51	1591.92	-0.171591	0.044544	Phax
ENSMUSG00000063787	1199.05	1099.91	1298.19	-0.219639	0.0447293	Chchd1
ENSMUSG00000024070	4720	4366.93	5073.07	-0.2018	0.0447703	Prkd3
ENSMUSG00000006378	180.97	153.639	208.302	-0.339498	0.0448004	Gcat
ENSMUSG00000005370	4138.28	3812.45	4464.11	-0.210955	0.0448004	Msh6
ENSMUSG00000034024	14112.1	13210.8	15013.4	-0.175279	0.0448835	Cct2
ENSMUSG00000046229	601.609	536.18	667.037	-0.271809	0.0449456	Scand1
ENSMUSG00000084957	1361.06	1259.66	1462.45	-0.201019	0.0449456	Bbip1
ENSMUSG00000020823	4877.08	4534.1	5220.06	-0.191116	0.0449456	Sec14l1
ENSMUSG00000045838	332.902	374.457	291.348	0.29877	0.0451775	A430105I19Rik
ENSMUSG00000032547	3155.89	2840.84	3470.95	-0.255802	0.0453284	Ryk
ENSMUSG00000021957	19567.8	17956.1	21179.4	-0.218794	0.0453284	Tkt
ENSMUSG00000001833	9920.88	9138.33	10703.4	-0.210983	0.0454438	Sept7
ENSMUSG00000027193	3181.95	2950.36	3413.54	-0.196748	0.0455695	Api5
ENSMUSG00000031256	5458.94	5144.36	5773.51	-0.159737	0.0455695	Cstf2
ENSMUSG00000031371	600.269	544.403	656.136	-0.241408	0.0457608	Haus7
ENSMUSG00000060594	140.488	165.001	115.974	0.360978	0.0458801	Layn
ENSMUSG00000030057	10792.9	10018.8	11567	-0.19421	0.0459883	Cnbp
ENSMUSG00000021537	2522.64	2323.58	2721.69	-0.211118	0.0459892	Cetn3
ENSMUSG00000044155	1269.95	1173.98	1365.91	-0.203062	0.046136	Lsm8
ENSMUSG00000091586	255.579	295.638	215.519	0.342844	0.046136	Cyp4f17
ENSMUSG00000025176	62.2844	74.4927	50.0761	0.376297	0.046136	Hoga1
ENSMUSG00000024742	1089.41	987.79	1191.04	-0.242544	0.0461595	Fen1
ENSMUSG00000063229	30665.8	28216	33115.6	-0.213069	0.0461595	Ldha
ENSMUSG00000024909	1201.97	1284.28	1119.66	0.186297	0.0461885	Efemp2
ENSMUSG00000024891	481.756	525.089	438.422	0.235875	0.0463851	Slc29a2
ENSMUSG00000024130	3449.97	3679.58	3220.35	0.181884	0.0470569	Abca3
ENSMUSG00000039069	565.743	615.917	515.568	0.232551	0.0470569	Mtg2
ENSMUSG00000038068	55.0315	67.3054	42.7576	0.389818	0.0470989	Rnf144b
ENSMUSG00000022711	803.599	864.798	742.4	0.205264	0.0473936	Pmm2
ENSMUSG00000029447	10464.5	9680.18	11248.9	-0.201644	0.0476698	Cct6a
ENSMUSG00000037816	318.181	362.475	273.887	0.322395	0.0476698	Fbxw17
ENSMUSG00000036928	487.296	540.016	434.577	0.27035	0.0477792	Stag3
ENSMUSG00000026858	1312.12	1415.21	1209.02	0.209547	0.0480825	Miga2
ENSMUSG00000058558	2069.33	1925.04	2213.63	-0.189958	0.0482258	Rpl5
ENSMUSG00000028527	2699.94	2480.07	2919.82	-0.216408	0.048337	Ak4
ENSMUSG00000028702	864.584	773.213	955.956	-0.266743	0.0488237	Rad54l
ENSMUSG00000057551	3176.61	2985.86	3367.36	-0.16576	0.0489106	Zfp317
ENSMUSG00000002221	1272.51	1182.2	1362.81	-0.191644	0.0489189	Paxip1
ENSMUSG00000062393	73.7545	89.2094	58.2995	0.383533	0.049406	Dgkk
ENSMUSG00000020807	1493.04	1606.54	1379.55	0.204412	0.0494222	4933427D14Rik
ENSMUSG00000043445	565.475	501.827	629.123	-0.279241	0.0494562	Pgp
ENSMUSG00000000384	1579.73	1712.52	1446.94	0.221678	0.049593	Tbrg4
ENSMUSG00000047248	1855.99	2047.54	1664.44	0.261467	0.049593	C2cd3
ENSMUSG00000029250	5109.06	4778.31	5439.8	-0.177136	0.0496444	Polr2b
ENSMUSG00000031584	1806.42	1648.12	1964.73	-0.230331	0.0499283	Gsr

## Sheet: Sheet1
ID	log2ratio	p-value
ENSMUSG00000074578	2.02446	1.48385e-114
ENSMUSG00000092203	1.71459	7.89378e-99
ENSMUSG00000087590	1.58157	6.48081e-45
ENSMUSG00000098234	1.18253	6.03601e-39
ENSMUSG00000053332	1.0916	2.99119e-31
ENSMUSG00000097743	1.03508	2.99119e-31
ENSMUSG00000086290	1.28188	7.83472e-31
ENSMUSG00000019768	2.11248	8.55102e-31
ENSMUSG00000108414	1.01758	4.20324e-27
ENSMUSG00000086841	1.27927	1.27536e-26
ENSMUSG00000097195	0.872283	6.91452e-24
ENSMUSG00000035067	0.793688	1.00948e-21
ENSMUSG00000104960	0.935229	1.99808e-20
ENSMUSG00000101970	0.737475	2.30681e-19
ENSMUSG00000001627	0.596721	1.16997e-18
ENSMUSG00000049300	0.63535	2.99501e-17
ENSMUSG00000027849	0.903896	2.18885e-14
ENSMUSG00000061615	-0.508487	6.63855e-14
ENSMUSG00000097392	0.638095	1.49701e-13
ENSMUSG00000069272	-0.590643	4.05738e-13
ENSMUSG00000040613	0.771864	2.24864e-12
ENSMUSG00000056536	0.621155	3.13554e-12
ENSMUSG00000068855	-0.500079	2.87848e-11
ENSMUSG00000071478	-0.553537	2.93387e-11
ENSMUSG00000075031	-0.495615	3.50649e-11
ENSMUSG00000063558	0.906104	3.91587e-11
ENSMUSG00000061983	0.695579	4.64771e-11
ENSMUSG00000099583	-0.452787	3.70072e-10
ENSMUSG00000028962	0.558883	9.59803e-10
ENSMUSG00000036585	0.721045	1.11151e-09
ENSMUSG00000103081	0.710271	1.40903e-09
ENSMUSG00000038900	0.654925	1.40903e-09
ENSMUSG00000063021	-0.423876	2.34289e-09
ENSMUSG00000062727	-0.546122	7.19452e-09
ENSMUSG00000023341	0.871671	1.01407e-08
ENSMUSG00000039463	0.449757	2.03018e-08
ENSMUSG00000069265	-0.504475	3.1546e-08
ENSMUSG00000022033	-0.524865	4.27018e-08
ENSMUSG00000027472	0.389872	4.38307e-08
ENSMUSG00000008167	0.403916	4.52037e-08
ENSMUSG00000086316	0.523518	5.78999e-08
ENSMUSG00000035382	0.418925	6.43483e-08
ENSMUSG00000072258	0.465771	6.64637e-08
ENSMUSG00000047246	-0.371311	1.01382e-07
ENSMUSG00000052565	-0.480612	1.18258e-07
ENSMUSG00000046169	0.5189	1.39279e-07
ENSMUSG00000027340	0.492286	1.4344e-07
ENSMUSG00000024335	0.311716	1.4344e-07
ENSMUSG00000027466	0.319074	1.448e-07
ENSMUSG00000097164	0.533151	1.67199e-07
ENSMUSG00000058385	-0.410961	2.10382e-07
ENSMUSG00000049882	0.577347	2.62252e-07
ENSMUSG00000079065	0.45626	3.1815e-07
ENSMUSG00000048234	0.391686	4.0713e-07
ENSMUSG00000069302	-0.48356	4.4686e-07
ENSMUSG00000035704	0.458517	6.31588e-07
ENSMUSG00000056972	0.572649	7.20441e-07
ENSMUSG00000032788	0.360477	7.20441e-07
ENSMUSG00000087259	0.486372	1.06452e-06
ENSMUSG00000016624	0.505104	1.14236e-06
ENSMUSG00000038225	0.397135	1.26721e-06
ENSMUSG00000086429	0.492564	1.64246e-06
ENSMUSG00000032855	0.379814	1.76873e-06
ENSMUSG00000099517	-0.444547	2.0604e-06
ENSMUSG00000069301	-0.515521	2.26528e-06
ENSMUSG00000035845	0.47869	2.28553e-06
ENSMUSG00000056952	0.429247	3.15935e-06
ENSMUSG00000026683	-0.440223	3.19774e-06
ENSMUSG00000061991	-0.410558	4.04144e-06
ENSMUSG00000028669	0.331315	4.10467e-06
ENSMUSG00000018102	-0.396834	6.02579e-06
ENSMUSG00000071516	-0.391759	6.76623e-06
ENSMUSG00000014444	0.536174	8.38439e-06
ENSMUSG00000029328	0.239884	8.4798e-06
ENSMUSG00000006715	-0.453694	8.93702e-06
ENSMUSG00000114279	-0.427442	9.77191e-06
ENSMUSG00000024590	-0.306059	1.14493e-05
ENSMUSG00000107476	0.436073	1.19454e-05
ENSMUSG00000028560	-0.409926	1.20633e-05
ENSMUSG00000039116	0.527453	1.39255e-05
ENSMUSG00000069310	-0.46496	1.39255e-05
ENSMUSG00000058773	-0.43725	1.43417e-05
ENSMUSG00000069274	-0.42282	1.5878e-05
ENSMUSG00000025758	-0.368615	1.892e-05
ENSMUSG00000033434	0.330127	2.15099e-05
ENSMUSG00000006930	0.328608	2.15099e-05
ENSMUSG00000069267	-0.370731	2.15099e-05
ENSMUSG00000031862	0.3058	2.32473e-05
ENSMUSG00000020085	0.457544	2.35117e-05
ENSMUSG00000005501	0.336721	2.46614e-05
ENSMUSG00000101972	-0.388535	2.6636e-05
ENSMUSG00000021996	-0.3631	3.09226e-05
ENSMUSG00000031004	-0.39658	3.09226e-05
ENSMUSG00000022018	-0.481285	3.39165e-05
ENSMUSG00000101355	-0.449506	3.47937e-05
ENSMUSG00000034311	-0.393729	3.69859e-05
ENSMUSG00000044626	0.642069	4.29922e-05
ENSMUSG00000036501	0.340047	4.46415e-05
ENSMUSG00000069270	-0.379869	4.46415e-05
ENSMUSG00000002732	0.58099	4.6923e-05
ENSMUSG00000028028	0.600015	5.21423e-05
ENSMUSG00000004098	0.422022	7.17184e-05
ENSMUSG00000006638	0.568183	7.24312e-05
ENSMUSG00000106106	-0.389917	7.24312e-05
ENSMUSG00000021453	0.407846	7.93425e-05
ENSMUSG00000037805	0.3872	7.93425e-05
ENSMUSG00000069308	-0.444221	8.01626e-05
ENSMUSG00000001415	0.290538	8.2339e-05
ENSMUSG00000019942	-0.392269	8.2339e-05
ENSMUSG00000030655	0.268422	8.42785e-05
ENSMUSG00000025665	-0.351036	8.79638e-05
ENSMUSG00000050334	-0.269479	9.33267e-05
ENSMUSG00000001435	0.498221	9.55149e-05
ENSMUSG00000094338	-0.38372	9.86608e-05
ENSMUSG00000027800	0.642236	0.000103812
ENSMUSG00000028312	-0.369886	0.000103812
ENSMUSG00000039934	0.41913	0.000104213
ENSMUSG00000072980	-0.446624	0.000104849
ENSMUSG00000054484	0.467	0.000107022
ENSMUSG00000051627	-0.358903	0.000107022
ENSMUSG00000028041	0.37521	0.000127554
ENSMUSG00000056313	0.570077	0.000133993
ENSMUSG00000032849	0.462504	0.000133993
ENSMUSG00000059901	0.581552	0.000135743
ENSMUSG00000025616	0.293451	0.000135743
ENSMUSG00000020812	0.466604	0.000137911
ENSMUSG00000041431	-0.400318	0.000147756
ENSMUSG00000069273	-0.290363	0.000158386
ENSMUSG00000019961	-0.306749	0.000159607
ENSMUSG00000049932	-0.332692	0.000159607
ENSMUSG00000002297	-0.401525	0.00016017
ENSMUSG00000033788	0.618649	0.000162366
ENSMUSG00000028017	0.527638	0.000173253
ENSMUSG00000023104	-0.294022	0.000176193
ENSMUSG00000060639	-0.338936	0.000180284
ENSMUSG00000028655	-0.359306	0.000193521
ENSMUSG00000020808	-0.402006	0.000193521
ENSMUSG00000069309	-0.41316	0.000219341
ENSMUSG00000040331	-0.320647	0.000221302
ENSMUSG00000050555	-0.311133	0.000227363
ENSMUSG00000046808	0.416701	0.000228913
ENSMUSG00000025237	0.343454	0.000242696
ENSMUSG00000029863	0.2704	0.000242696
ENSMUSG00000029416	0.301148	0.000272431
ENSMUSG00000028329	0.37987	0.000291281
ENSMUSG00000038593	0.335408	0.000291394
ENSMUSG00000027715	-0.405766	0.000291394
ENSMUSG00000022322	-0.374241	0.000294697
ENSMUSG00000028789	0.358658	0.000318241
ENSMUSG00000031825	0.47333	0.000320691
ENSMUSG00000028551	-0.376113	0.000329408
ENSMUSG00000026803	0.331414	0.000348054
ENSMUSG00000031740	0.523175	0.000362387
ENSMUSG00000026958	0.420261	0.000362387
ENSMUSG00000020914	-0.40294	0.000375063
ENSMUSG00000078202	-0.296316	0.000393659
ENSMUSG00000039096	0.384771	0.000396411
ENSMUSG00000024530	0.394029	0.000398863
ENSMUSG00000069170	0.380547	0.000398863
ENSMUSG00000041859	-0.31937	0.000398863
ENSMUSG00000029366	-0.308373	0.00043195
ENSMUSG00000097428	-0.406443	0.000437017
ENSMUSG00000009575	-0.284073	0.000442606
ENSMUSG00000037679	0.473513	0.000449813
ENSMUSG00000039197	-0.319255	0.000449813
ENSMUSG00000027605	-0.392061	0.000449813
ENSMUSG00000006403	0.368342	0.000592412
ENSMUSG00000031756	-0.394191	0.000621549
ENSMUSG00000021811	-0.329077	0.000652253
ENSMUSG00000040612	0.427053	0.000689878
ENSMUSG00000002210	0.321016	0.000702702
ENSMUSG00000022515	0.287636	0.000702702
ENSMUSG00000048001	-0.516779	0.000702702
ENSMUSG00000018379	-0.186076	0.000730488
ENSMUSG00000042029	-0.317311	0.000730488
ENSMUSG00000021932	-0.36519	0.000730488
ENSMUSG00000070372	-0.459414	0.000730488
ENSMUSG00000030677	-0.393541	0.000737869
ENSMUSG00000025001	-0.355494	0.00076738
ENSMUSG00000057236	-0.230334	0.000770209
ENSMUSG00000052837	0.396993	0.000788996
ENSMUSG00000070972	0.420878	0.000789869
ENSMUSG00000055670	0.32627	0.00083089
ENSMUSG00000066441	-0.306718	0.000831799
ENSMUSG00000042406	0.334721	0.00087249
ENSMUSG00000055612	-0.342915	0.000880432
ENSMUSG00000021589	-0.316438	0.000882811
ENSMUSG00000027580	0.447155	0.000895205
ENSMUSG00000022678	-0.331345	0.000895205
ENSMUSG00000020733	-0.411853	0.000895205
ENSMUSG00000049957	0.324063	0.000919686
ENSMUSG00000038975	0.379344	0.000946837
ENSMUSG00000001518	0.363053	0.000984484
ENSMUSG00000035683	-0.35384	0.00100216
ENSMUSG00000087128	0.574602	0.00103407
ENSMUSG00000001986	0.315358	0.00107227
ENSMUSG00000027454	-0.413186	0.00109535
ENSMUSG00000059878	-0.251898	0.0011053
ENSMUSG00000069266	-0.365652	0.00110903
ENSMUSG00000032883	-0.279862	0.00117981
ENSMUSG00000020897	-0.345977	0.00120181
ENSMUSG00000038943	-0.37776	0.00120181
ENSMUSG00000021411	0.454639	0.00121421
ENSMUSG00000014856	0.31717	0.00124511
ENSMUSG00000025358	-0.331923	0.00132091
ENSMUSG00000035455	-0.400464	0.00132091
ENSMUSG00000028212	-0.412583	0.00132091
ENSMUSG00000023940	-0.363661	0.00133436
ENSMUSG00000000028	-0.340419	0.00134067
ENSMUSG00000015880	-0.374362	0.00134116
ENSMUSG00000030978	-0.313975	0.00134181
ENSMUSG00000059981	0.253399	0.00135768
ENSMUSG00000023505	-0.371956	0.00139561
ENSMUSG00000114456	-0.385467	0.00139561
ENSMUSG00000031016	-0.330138	0.00145403
ENSMUSG00000002870	-0.327649	0.00148034
ENSMUSG00000066755	0.548925	0.00148645
ENSMUSG00000016984	-0.305073	0.00155083
ENSMUSG00000027067	-0.216337	0.00156449
ENSMUSG00000025574	-0.353093	0.00162628
ENSMUSG00000028678	-0.358386	0.00162628
ENSMUSG00000074918	-0.266097	0.00165649
ENSMUSG00000023015	-0.317737	0.00165649
ENSMUSG00000037971	0.350769	0.00168276
ENSMUSG00000038500	0.333665	0.00168688
ENSMUSG00000027469	-0.347757	0.00177722
ENSMUSG00000031311	-0.190878	0.00183231
ENSMUSG00000033970	-0.255109	0.00183231
ENSMUSG00000027203	-0.343316	0.00183231
ENSMUSG00000015536	0.229374	0.0018419
ENSMUSG00000072082	-0.355777	0.00192675
ENSMUSG00000029298	0.54007	0.00197608
ENSMUSG00000030867	-0.320476	0.00200708
ENSMUSG00000032666	-0.214908	0.00204793
ENSMUSG00000053581	0.305323	0.00205606
ENSMUSG00000097039	0.44753	0.00206433
ENSMUSG00000052374	0.524648	0.0020659
ENSMUSG00000020220	0.314347	0.00207343
ENSMUSG00000021532	0.306926	0.00208379
ENSMUSG00000034579	-0.479547	0.00208379
ENSMUSG00000022554	0.373381	0.00211501
ENSMUSG00000004561	0.362582	0.00211501
ENSMUSG00000005410	-0.341133	0.00211501
ENSMUSG00000074876	0.3922	0.00220388
ENSMUSG00000022095	0.393695	0.00227928
ENSMUSG00000025486	0.403876	0.00234147
ENSMUSG00000045515	-0.245063	0.00234409
ENSMUSG00000048495	0.351523	0.00238145
ENSMUSG00000001228	-0.31363	0.00238145
ENSMUSG00000051355	-0.326384	0.00238145
ENSMUSG00000023249	0.51388	0.00239742
ENSMUSG00000050107	-0.40882	0.00240257
ENSMUSG00000025982	-0.216723	0.0024171
ENSMUSG00000031347	-0.296887	0.0024171
ENSMUSG00000049539	-0.385863	0.0024171
ENSMUSG00000026589	0.531794	0.00245549
ENSMUSG00000030527	0.290619	0.00245933
ENSMUSG00000037071	-0.355607	0.00249375
ENSMUSG00000003119	0.19361	0.00249989
ENSMUSG00000037316	-0.220803	0.00249989
ENSMUSG00000029722	-0.291251	0.0025531
ENSMUSG00000026761	0.229502	0.00255391
ENSMUSG00000022546	0.437671	0.00263983
ENSMUSG00000017692	-0.357029	0.00263983
ENSMUSG00000018548	-0.260671	0.00266281
ENSMUSG00000058729	-0.289212	0.00266281
ENSMUSG00000026955	-0.311879	0.00276639
ENSMUSG00000096054	0.349617	0.00280681
ENSMUSG00000039903	0.389387	0.00284278
ENSMUSG00000050891	0.339107	0.00284278
ENSMUSG00000017716	-0.305376	0.00284278
ENSMUSG00000063445	-0.268515	0.00292701
ENSMUSG00000026134	-0.278822	0.00299484
ENSMUSG00000022034	-0.385716	0.00321923
ENSMUSG00000027011	-0.235245	0.00325485
ENSMUSG00000004880	-0.288288	0.00331896
ENSMUSG00000027562	0.33657	0.00346566
ENSMUSG00000019883	-0.378383	0.0034667
ENSMUSG00000038252	-0.260624	0.00353343
ENSMUSG00000025395	-0.323203	0.00353343
ENSMUSG00000060950	0.296744	0.00355829
ENSMUSG00000074476	-0.352082	0.00357366
ENSMUSG00000042489	-0.283158	0.00358057
ENSMUSG00000022978	-0.324869	0.0035808
ENSMUSG00000029098	0.269517	0.00360814
ENSMUSG00000061482	-0.276246	0.00362028
ENSMUSG00000034413	-0.267892	0.00363931
ENSMUSG00000020649	-0.341004	0.00367393
ENSMUSG00000037366	0.316243	0.00369327
ENSMUSG00000026975	0.265941	0.00369327
ENSMUSG00000102995	-0.385466	0.00369327
ENSMUSG00000031365	-0.246531	0.00371035
ENSMUSG00000029910	-0.327758	0.00374776
ENSMUSG00000031262	-0.357491	0.00374776
ENSMUSG00000030598	0.484743	0.00376286
ENSMUSG00000024533	-0.203591	0.00378234
ENSMUSG00000027883	-0.320261	0.00378234
ENSMUSG00000047044	-0.313198	0.00379445
ENSMUSG00000037894	-0.287806	0.00385733
ENSMUSG00000053746	0.421356	0.0039086
ENSMUSG00000042766	0.343856	0.0039086
ENSMUSG00000074582	0.218951	0.0039086
ENSMUSG00000007415	-0.248265	0.0039086
ENSMUSG00000031197	-0.270699	0.0039086
ENSMUSG00000027379	-0.345448	0.0039086
ENSMUSG00000061207	0.328585	0.00392692
ENSMUSG00000037278	-0.331664	0.00395822
ENSMUSG00000037466	-0.3087	0.00407642
ENSMUSG00000103663	-0.500736	0.00412788
ENSMUSG00000006281	0.506403	0.00418121
ENSMUSG00000037405	0.50077	0.00418121
ENSMUSG00000044934	-0.301271	0.00418121
ENSMUSG00000024665	-0.23905	0.00430963
ENSMUSG00000057388	-0.243499	0.0044095
ENSMUSG00000035279	0.461834	0.00448807
ENSMUSG00000028653	0.286087	0.00449742
ENSMUSG00000005312	-0.194957	0.00451119
ENSMUSG00000027002	-0.20515	0.00451119
ENSMUSG00000066979	-0.214035	0.00451409
ENSMUSG00000059674	0.434044	0.00462739
ENSMUSG00000048327	-0.370158	0.00462739
ENSMUSG00000046791	-0.285104	0.00473112
ENSMUSG00000041712	-0.223716	0.00481778
ENSMUSG00000024056	-0.378832	0.00497322
ENSMUSG00000027281	0.325472	0.00497968
ENSMUSG00000006728	-0.230465	0.00497968
ENSMUSG00000020389	0.321812	0.0050118
ENSMUSG00000024378	-0.300314	0.00501889
ENSMUSG00000006576	0.338611	0.00511026
ENSMUSG00000056724	0.375226	0.00512028
ENSMUSG00000032047	-0.233741	0.00520555
ENSMUSG00000040857	-0.310435	0.00520684
ENSMUSG00000047534	-0.338821	0.00530482
ENSMUSG00000005233	-0.364174	0.00550874
ENSMUSG00000024851	0.308661	0.00556735
ENSMUSG00000024989	-0.366426	0.00570448
ENSMUSG00000059743	-0.360223	0.00573036
ENSMUSG00000052395	0.290683	0.00575047
ENSMUSG00000097284	0.500051	0.00576637
ENSMUSG00000031333	-0.240138	0.00580561
ENSMUSG00000035640	0.394947	0.00594108
ENSMUSG00000038622	-0.26575	0.00615541
ENSMUSG00000018362	-0.316465	0.00619346
ENSMUSG00000032342	0.222403	0.00619685
ENSMUSG00000041544	0.368659	0.00643197
ENSMUSG00000095217	-0.364795	0.00653316
ENSMUSG00000027326	-0.330067	0.00662179
ENSMUSG00000034906	-0.300093	0.00673304
ENSMUSG00000005107	0.480646	0.00682503
ENSMUSG00000036273	0.352316	0.00682503
ENSMUSG00000055632	0.495208	0.00683116
ENSMUSG00000053453	-0.224966	0.00695001
ENSMUSG00000039943	0.321922	0.00696878
ENSMUSG00000017146	-0.295706	0.00699173
ENSMUSG00000055884	0.216935	0.00714454
ENSMUSG00000038872	0.459401	0.00722491
ENSMUSG00000040549	-0.246582	0.00729753
ENSMUSG00000048371	-0.251727	0.00729753
ENSMUSG00000037946	0.380152	0.00736236
ENSMUSG00000036800	0.410417	0.00746957
ENSMUSG00000033952	-0.337263	0.00750018
ENSMUSG00000090122	-0.341757	0.00750018
ENSMUSG00000040204	-0.427154	0.00750018
ENSMUSG00000027593	-0.217443	0.00752245
ENSMUSG00000020677	-0.248631	0.00758311
ENSMUSG00000026817	0.38405	0.0076003
ENSMUSG00000026355	-0.307825	0.00763098
ENSMUSG00000037313	-0.365577	0.00763098
ENSMUSG00000085385	0.285715	0.00783436
ENSMUSG00000058290	-0.298332	0.00783436
ENSMUSG00000039826	0.342823	0.00784402
ENSMUSG00000059772	0.284468	0.00784402
ENSMUSG00000067377	-0.261628	0.00784402
ENSMUSG00000057265	0.311569	0.0078535
ENSMUSG00000053198	0.407052	0.00790911
ENSMUSG00000001517	-0.33881	0.00794203
ENSMUSG00000028639	-0.202356	0.00802512
ENSMUSG00000030231	0.241871	0.00804313
ENSMUSG00000069300	-0.321654	0.00814402
ENSMUSG00000026039	-0.365867	0.00827439
ENSMUSG00000069662	-0.255032	0.0083886
ENSMUSG00000025337	0.242636	0.00847163
ENSMUSG00000048922	-0.376809	0.00851064
ENSMUSG00000031604	-0.313607	0.00854913
ENSMUSG00000030753	-0.209152	0.00867654
ENSMUSG00000031527	-0.261776	0.00867654
ENSMUSG00000045294	-0.275552	0.00867654
ENSMUSG00000022094	0.300223	0.00870673
ENSMUSG00000038351	0.333014	0.0087104
ENSMUSG00000031026	0.29221	0.0087104
ENSMUSG00000062931	0.297023	0.00883726
ENSMUSG00000031432	-0.237887	0.00898949
ENSMUSG00000020330	-0.3733	0.00898949
ENSMUSG00000024579	0.249212	0.00904096
ENSMUSG00000031821	-0.265481	0.00918055
ENSMUSG00000097023	-0.265956	0.00918055
ENSMUSG00000016493	0.418987	0.0092218
ENSMUSG00000040152	0.448611	0.00927884
ENSMUSG00000073077	0.466667	0.00937358
ENSMUSG00000015937	-0.176749	0.00937358
ENSMUSG00000060093	-0.309777	0.00937358
ENSMUSG00000004642	-0.215718	0.00971778
ENSMUSG00000035351	-0.3053	0.00976939
ENSMUSG00000039450	0.449221	0.00983669
ENSMUSG00000034648	-0.363365	0.00983669
ENSMUSG00000027496	-0.324623	0.00983848
ENSMUSG00000056394	-0.225111	0.0100158
ENSMUSG00000030652	-0.292617	0.0100158
ENSMUSG00000042564	0.340018	0.0101231
ENSMUSG00000031683	-0.250469	0.010371
ENSMUSG00000021054	-0.305199	0.0103927
ENSMUSG00000020491	0.296321	0.0105343
ENSMUSG00000033813	-0.277386	0.0106031
ENSMUSG00000051220	-0.334755	0.0106031
ENSMUSG00000021701	0.215932	0.0106037
ENSMUSG00000045328	-0.348213	0.0106403
ENSMUSG00000028484	-0.210165	0.0107807
ENSMUSG00000073802	0.449137	0.0108589
ENSMUSG00000027346	0.20474	0.0108589
ENSMUSG00000029290	0.26386	0.0109007
ENSMUSG00000100210	-0.278673	0.0109007
ENSMUSG00000043410	0.387828	0.0111551
ENSMUSG00000075040	0.258635	0.0112085
ENSMUSG00000073643	-0.388439	0.0113844
ENSMUSG00000037315	-0.23584	0.0116076
ENSMUSG00000041297	-0.176541	0.012094
ENSMUSG00000025815	0.321228	0.0122896
ENSMUSG00000059263	-0.212611	0.0125866
ENSMUSG00000028794	0.472019	0.0125904
ENSMUSG00000020387	0.380612	0.0125904
ENSMUSG00000029647	0.195916	0.0125904
ENSMUSG00000035365	-0.342076	0.0125904
ENSMUSG00000069268	-0.344815	0.0125904
ENSMUSG00000042462	-0.239451	0.012639
ENSMUSG00000025572	0.39322	0.0127495
ENSMUSG00000032625	0.320222	0.0127495
ENSMUSG00000022884	0.178718	0.0127495
ENSMUSG00000054604	-0.222029	0.0127495
ENSMUSG00000097589	-0.241393	0.0127495
ENSMUSG00000040084	-0.298721	0.0128161
ENSMUSG00000003617	0.462767	0.0128937
ENSMUSG00000107877	0.410725	0.0128937
ENSMUSG00000037962	0.365147	0.0128937
ENSMUSG00000027384	0.279256	0.0128937
ENSMUSG00000003573	0.232385	0.0128937
ENSMUSG00000040124	0.279949	0.0129544
ENSMUSG00000000838	-0.193206	0.0129544
ENSMUSG00000028066	-0.30397	0.0129544
ENSMUSG00000076441	0.44508	0.0130166
ENSMUSG00000073609	0.35145	0.0130368
ENSMUSG00000026596	0.172773	0.0130368
ENSMUSG00000006932	-0.190427	0.0130368
ENSMUSG00000050628	-0.315547	0.0130368
ENSMUSG00000079259	0.467054	0.0132688
ENSMUSG00000038540	0.450089	0.0132688
ENSMUSG00000029263	0.302884	0.0132688
ENSMUSG00000070822	0.25946	0.0132688
ENSMUSG00000038388	-0.206953	0.0132688
ENSMUSG00000042671	0.270621	0.0133201
ENSMUSG00000021361	-0.206033	0.0133201
ENSMUSG00000056145	0.214845	0.0133265
ENSMUSG00000076437	-0.267354	0.0133265
ENSMUSG00000042258	0.440237	0.013346
ENSMUSG00000015476	0.436553	0.013346
ENSMUSG00000039787	0.291768	0.013346
ENSMUSG00000039850	0.25185	0.013346
ENSMUSG00000014418	0.227955	0.013346
ENSMUSG00000032249	-0.205378	0.013346
ENSMUSG00000027699	-0.336948	0.013346
ENSMUSG00000054667	0.449209	0.0133485
ENSMUSG00000015243	0.385821	0.0133523
ENSMUSG00000021592	0.36785	0.0133903
ENSMUSG00000020175	0.344598	0.0135399
ENSMUSG00000048106	0.211574	0.013541
ENSMUSG00000070469	0.386351	0.0136733
ENSMUSG00000034220	-0.230806	0.0138429
ENSMUSG00000029385	-0.235688	0.0138429
ENSMUSG00000020477	-0.238666	0.0138429
ENSMUSG00000038644	-0.249319	0.0142599
ENSMUSG00000058997	0.247653	0.014275
ENSMUSG00000026278	-0.335528	0.014275
ENSMUSG00000020171	-0.209994	0.014403
ENSMUSG00000055923	0.236827	0.0146266
ENSMUSG00000092988	-0.383716	0.0146603
ENSMUSG00000037110	0.191622	0.0146684
ENSMUSG00000017897	0.437695	0.0149012
ENSMUSG00000032349	-0.231532	0.014997
ENSMUSG00000031519	0.461556	0.0151679
ENSMUSG00000022881	-0.283636	0.0151679
ENSMUSG00000096010	-0.236852	0.0153829
ENSMUSG00000031349	-0.28632	0.0153829
ENSMUSG00000098183	-0.357167	0.0153829
ENSMUSG00000028032	-0.231209	0.0155617
ENSMUSG00000032050	-0.228885	0.015613
ENSMUSG00000048677	0.318664	0.0158638
ENSMUSG00000002393	-0.199927	0.0158638
ENSMUSG00000022193	-0.325768	0.0158638
ENSMUSG00000037905	-0.197533	0.0159299
ENSMUSG00000039231	-0.248485	0.0159299
ENSMUSG00000024037	0.257138	0.0159523
ENSMUSG00000042831	0.249203	0.0159523
ENSMUSG00000057134	-0.202033	0.0159523
ENSMUSG00000021364	-0.228117	0.0159523
ENSMUSG00000018698	0.454547	0.0161797
ENSMUSG00000097055	0.415754	0.016299
ENSMUSG00000028873	-0.305494	0.0164382
ENSMUSG00000025154	-0.33868	0.0165774
ENSMUSG00000015217	-0.21997	0.0166445
ENSMUSG00000020267	-0.173447	0.0166906
ENSMUSG00000021737	-0.212924	0.0168262
ENSMUSG00000020949	-0.226181	0.0168262
ENSMUSG00000038370	0.446051	0.0170105
ENSMUSG00000000751	-0.248923	0.0170927
ENSMUSG00000027306	-0.345247	0.0171705
ENSMUSG00000024883	0.452848	0.0173907
ENSMUSG00000042699	0.231727	0.0173907
ENSMUSG00000027342	-0.253111	0.0173907
ENSMUSG00000030031	-0.30146	0.0173913
ENSMUSG00000026384	-0.19266	0.0174194
ENSMUSG00000027018	-0.289394	0.0176245
ENSMUSG00000027115	-0.344605	0.0176245
ENSMUSG00000044730	0.3088	0.0177009
ENSMUSG00000087408	0.286944	0.0177009
ENSMUSG00000037035	-0.279108	0.0177009
ENSMUSG00000020131	0.383627	0.0177453
ENSMUSG00000059486	-0.196013	0.0177453
ENSMUSG00000042271	-0.339933	0.017792
ENSMUSG00000021662	0.315468	0.0178861
ENSMUSG00000027199	-0.389823	0.0178861
ENSMUSG00000049969	-0.253298	0.0179919
ENSMUSG00000029642	-0.242722	0.0182539
ENSMUSG00000036181	-0.288368	0.0182559
ENSMUSG00000046897	-0.200876	0.0183642
ENSMUSG00000022020	0.268497	0.0186449
ENSMUSG00000037509	0.209353	0.0186449
ENSMUSG00000002477	-0.225027	0.0186449
ENSMUSG00000041801	0.384842	0.0187488
ENSMUSG00000030254	-0.250754	0.0187488
ENSMUSG00000024791	-0.30244	0.0188094
ENSMUSG00000033467	0.314443	0.0189031
ENSMUSG00000032128	0.448868	0.0192719
ENSMUSG00000038060	0.44498	0.0193071
ENSMUSG00000018846	-0.242423	0.0193083
ENSMUSG00000031701	-0.195683	0.0193776
ENSMUSG00000058355	-0.208997	0.0194954
ENSMUSG00000023832	-0.354924	0.0195532
ENSMUSG00000009418	0.329866	0.019643
ENSMUSG00000027968	-0.245334	0.0196466
ENSMUSG00000021177	-0.198559	0.0196726
ENSMUSG00000052957	-0.221396	0.0196726
ENSMUSG00000027552	-0.290749	0.0196726
ENSMUSG00000093930	-0.305139	0.0198066
ENSMUSG00000027367	-0.189544	0.0199023
ENSMUSG00000020014	0.381251	0.0199553
ENSMUSG00000003273	0.241569	0.0199553
ENSMUSG00000064215	0.444801	0.0202251
ENSMUSG00000041203	0.200329	0.0202251
ENSMUSG00000029084	0.446684	0.0203098
ENSMUSG00000024844	-0.216775	0.0203184
ENSMUSG00000030209	0.330091	0.0203683
ENSMUSG00000047507	0.423287	0.020622
ENSMUSG00000090553	-0.231963	0.020622
ENSMUSG00000029128	-0.219288	0.0208061
ENSMUSG00000020623	-0.236376	0.0208061
ENSMUSG00000032263	-0.27303	0.0212179
ENSMUSG00000021039	-0.22576	0.0213281
ENSMUSG00000039345	0.248911	0.0217436
ENSMUSG00000025507	0.380253	0.0217445
ENSMUSG00000042010	0.416117	0.0218423
ENSMUSG00000005615	-0.218717	0.0218423
ENSMUSG00000027599	-0.253303	0.0218423
ENSMUSG00000051378	-0.278514	0.0218423
ENSMUSG00000038379	-0.323969	0.0219256
ENSMUSG00000091712	0.413832	0.0224213
ENSMUSG00000061273	-0.225094	0.0224364
ENSMUSG00000032113	-0.298527	0.0225536
ENSMUSG00000002825	0.283641	0.0225715
ENSMUSG00000052214	-0.203872	0.0225715
ENSMUSG00000047832	-0.188878	0.0229356
ENSMUSG00000037029	-0.159436	0.0229393
ENSMUSG00000042772	0.154453	0.0229561
ENSMUSG00000067455	-0.287706	0.0229764
ENSMUSG00000036636	0.242651	0.023226
ENSMUSG00000008035	-0.214321	0.0232414
ENSMUSG00000024853	-0.161551	0.0233543
ENSMUSG00000041133	-0.222142	0.0234036
ENSMUSG00000112117	0.377584	0.0235804
ENSMUSG00000058740	0.350266	0.0235914
ENSMUSG00000037239	0.265391	0.0235914
ENSMUSG00000030876	-0.217289	0.0235914
ENSMUSG00000024795	-0.289128	0.0235914
ENSMUSG00000028247	-0.289991	0.0235914
ENSMUSG00000053600	-0.307202	0.0235914
ENSMUSG00000064090	-0.362312	0.0235914
ENSMUSG00000066842	0.353445	0.0236308
ENSMUSG00000067194	-0.202262	0.0236375
ENSMUSG00000032123	0.237337	0.0236378
ENSMUSG00000079316	-0.247662	0.0236378
ENSMUSG00000055782	-0.298319	0.0236378
ENSMUSG00000029161	0.285477	0.0236867
ENSMUSG00000017715	0.265766	0.0237753
ENSMUSG00000005846	-0.2244	0.0238589
ENSMUSG00000040327	0.254834	0.0240523
ENSMUSG00000025439	-0.187243	0.0240523
ENSMUSG00000047143	-0.265928	0.0240523
ENSMUSG00000020473	0.335512	0.024096
ENSMUSG00000066129	0.316721	0.024096
ENSMUSG00000014470	0.236285	0.024096
ENSMUSG00000024827	-0.258547	0.0241772
ENSMUSG00000028633	-0.226973	0.0241876
ENSMUSG00000044712	0.29836	0.0247363
ENSMUSG00000035235	-0.316234	0.0249342
ENSMUSG00000036309	-0.237362	0.0249512
ENSMUSG00000026605	-0.289718	0.0249549
ENSMUSG00000033722	0.342773	0.0250632
ENSMUSG00000054426	0.379129	0.0251065
ENSMUSG00000036833	0.367712	0.0251065
ENSMUSG00000048279	-0.187401	0.0251065
ENSMUSG00000025626	-0.211166	0.0251065
ENSMUSG00000021720	-0.275006	0.0251065
ENSMUSG00000020707	0.412507	0.025115
ENSMUSG00000032902	-0.218789	0.025115
ENSMUSG00000041126	-0.257623	0.0251989
ENSMUSG00000033610	-0.27449	0.0251989
ENSMUSG00000027253	0.303932	0.0258019
ENSMUSG00000038564	0.257685	0.0258019
ENSMUSG00000111163	0.431823	0.0263084
ENSMUSG00000029380	0.415774	0.0263084
ENSMUSG00000032802	0.360918	0.0263084
ENSMUSG00000050912	-0.287517	0.0265682
ENSMUSG00000059791	-0.257069	0.0265691
ENSMUSG00000005161	-0.182365	0.0265831
ENSMUSG00000021493	0.256099	0.0266431
ENSMUSG00000020212	-0.222664	0.0266645
ENSMUSG00000001016	-0.174269	0.0268473
ENSMUSG00000069910	-0.304718	0.0268641
ENSMUSG00000036777	-0.338889	0.0268641
ENSMUSG00000039233	0.197133	0.0269564
ENSMUSG00000025188	0.290477	0.0271016
ENSMUSG00000075595	-0.155615	0.0280742
ENSMUSG00000098090	0.347949	0.0282833
ENSMUSG00000031217	-0.200391	0.0282833
ENSMUSG00000072825	0.249044	0.0283626
ENSMUSG00000036825	-0.240763	0.0284999
ENSMUSG00000032218	-0.329536	0.0285915
ENSMUSG00000046591	-0.338791	0.0286069
ENSMUSG00000030782	0.410009	0.0286887
ENSMUSG00000084883	-0.195151	0.0286887
ENSMUSG00000043190	0.270769	0.0287765
ENSMUSG00000035232	-0.246111	0.0288403
ENSMUSG00000031669	-0.29239	0.0289067
ENSMUSG00000105827	-0.295611	0.028928
ENSMUSG00000067629	0.286561	0.0290977
ENSMUSG00000040998	0.335485	0.0292428
ENSMUSG00000022686	-0.217445	0.0293123
ENSMUSG00000028884	-0.276353	0.0293493
ENSMUSG00000079043	-0.342027	0.0293493
ENSMUSG00000034245	0.245265	0.0293874
ENSMUSG00000005983	0.361867	0.0295185
ENSMUSG00000022558	0.261042	0.0295185
ENSMUSG00000026434	-0.231701	0.0295185
ENSMUSG00000030346	-0.285846	0.0295185
ENSMUSG00000006678	-0.183243	0.0296282
ENSMUSG00000028434	0.285148	0.0298006
ENSMUSG00000039461	0.248646	0.0298006
ENSMUSG00000021313	0.295169	0.0298933
ENSMUSG00000029247	-0.263389	0.0301508
ENSMUSG00000030662	-0.21888	0.0302145
ENSMUSG00000015533	0.279709	0.0302917
ENSMUSG00000028044	-0.274137	0.0302917
ENSMUSG00000024660	-0.276038	0.0303524
ENSMUSG00000030678	-0.185086	0.0303784
ENSMUSG00000030521	-0.225824	0.0303784
ENSMUSG00000017167	0.368491	0.0304205
ENSMUSG00000063358	-0.166999	0.030496
ENSMUSG00000073771	0.380236	0.0307607
ENSMUSG00000019194	0.339951	0.0307607
ENSMUSG00000020978	-0.178735	0.0307678
ENSMUSG00000022422	-0.331165	0.0307787
ENSMUSG00000064288	-0.289423	0.0309859
ENSMUSG00000035443	0.187814	0.0313518
ENSMUSG00000094483	-0.196773	0.0315035
ENSMUSG00000025503	-0.210111	0.0315035
ENSMUSG00000033730	0.41934	0.0318333
ENSMUSG00000032193	-0.184064	0.0318333
ENSMUSG00000037544	-0.324592	0.0318333
ENSMUSG00000028159	0.384304	0.0319964
ENSMUSG00000087143	0.301259	0.0319964
ENSMUSG00000034192	-0.258725	0.0319964
ENSMUSG00000034708	0.253607	0.0320814
ENSMUSG00000039814	-0.368203	0.0321418
ENSMUSG00000038822	0.18254	0.0322255
ENSMUSG00000011752	-0.292345	0.0322666
ENSMUSG00000007783	0.259814	0.0323161
ENSMUSG00000037149	-0.185896	0.0323161
ENSMUSG00000024968	-0.233154	0.0325043
ENSMUSG00000038539	0.278845	0.0325906
ENSMUSG00000001467	-0.269854	0.0326087
ENSMUSG00000015766	0.303841	0.032685
ENSMUSG00000008690	-0.186313	0.032822
ENSMUSG00000021832	-0.192451	0.032822
ENSMUSG00000054115	-0.264344	0.032822
ENSMUSG00000023905	0.256804	0.0330352
ENSMUSG00000062203	-0.18762	0.0330352
ENSMUSG00000020000	0.382926	0.0331513
ENSMUSG00000003779	-0.283061	0.0335552
ENSMUSG00000033632	0.210603	0.03387
ENSMUSG00000029050	-0.156056	0.0340084
ENSMUSG00000036932	-0.194868	0.0340084
ENSMUSG00000023919	-0.317074	0.0340084
ENSMUSG00000068882	-0.201497	0.0340942
ENSMUSG00000026686	0.412853	0.034158
ENSMUSG00000027030	-0.222579	0.034158
ENSMUSG00000004446	0.34006	0.0346292
ENSMUSG00000021257	0.262991	0.0346292
ENSMUSG00000026475	0.26035	0.0346292
ENSMUSG00000032555	-0.21799	0.0346292
ENSMUSG00000002835	-0.243368	0.0346292
ENSMUSG00000032875	0.162752	0.0347378
ENSMUSG00000061859	0.296027	0.0352598
ENSMUSG00000020114	-0.179428	0.0353845
ENSMUSG00000027333	0.278841	0.0355353
ENSMUSG00000041035	0.272734	0.0355353
ENSMUSG00000025024	0.243971	0.0355353
ENSMUSG00000068921	-0.206796	0.0355712
ENSMUSG00000021929	-0.189841	0.0355815
ENSMUSG00000025203	-0.247914	0.0357769
ENSMUSG00000051497	0.370106	0.0358206
ENSMUSG00000037846	-0.328521	0.0358751
ENSMUSG00000032563	-0.178275	0.0360413
ENSMUSG00000078161	0.385738	0.03618
ENSMUSG00000029229	-0.241955	0.0361876
ENSMUSG00000062981	-0.248347	0.0362273
ENSMUSG00000032434	-0.243514	0.0363156
ENSMUSG00000020198	0.182231	0.0363538
ENSMUSG00000029636	0.230862	0.0363978
ENSMUSG00000041920	0.300353	0.0364592
ENSMUSG00000022031	-0.138399	0.0366434
ENSMUSG00000046179	-0.312095	0.0367042
ENSMUSG00000028194	-0.223829	0.0367047
ENSMUSG00000032254	-0.304319	0.0368335
ENSMUSG00000025049	-0.252211	0.0368345
ENSMUSG00000066392	0.290899	0.0368911
ENSMUSG00000037134	0.211991	0.0371549
ENSMUSG00000022186	-0.238398	0.0371549
ENSMUSG00000001569	0.201468	0.0371589
ENSMUSG00000020806	0.383752	0.0372035
ENSMUSG00000035385	0.377974	0.0374838
ENSMUSG00000068039	-0.201551	0.0374838
ENSMUSG00000042156	0.217969	0.0376957
ENSMUSG00000021707	-0.282788	0.0377582
ENSMUSG00000032579	0.224848	0.0378095
ENSMUSG00000007617	-0.246101	0.0382467
ENSMUSG00000032368	0.27701	0.0382889
ENSMUSG00000022945	-0.269399	0.0382889
ENSMUSG00000021719	-0.220039	0.0383079
ENSMUSG00000057969	0.382772	0.0383504
ENSMUSG00000026662	-0.205908	0.0383504
ENSMUSG00000022021	-0.287211	0.0383504
ENSMUSG00000029697	0.40877	0.038465
ENSMUSG00000049690	-0.160387	0.0385155
ENSMUSG00000019857	-0.227382	0.0386425
ENSMUSG00000034354	-0.148232	0.0388701
ENSMUSG00000055240	-0.220601	0.0388701
ENSMUSG00000032067	0.238027	0.0389823
ENSMUSG00000024712	-0.20605	0.0390972
ENSMUSG00000028693	-0.215767	0.0391311
ENSMUSG00000040852	0.362788	0.0393548
ENSMUSG00000039748	-0.267669	0.0393548
ENSMUSG00000085793	-0.316968	0.0393548
ENSMUSG00000031465	0.388976	0.0394426
ENSMUSG00000022565	0.348061	0.0394426
ENSMUSG00000038178	0.296858	0.0394426
ENSMUSG00000027889	0.223571	0.0394426
ENSMUSG00000085936	0.218974	0.0394426
ENSMUSG00000035824	0.216858	0.0394426
ENSMUSG00000039849	-0.176655	0.0394426
ENSMUSG00000020349	-0.183116	0.0394426
ENSMUSG00000071660	-0.207806	0.0394426
ENSMUSG00000027673	-0.210157	0.0394426
ENSMUSG00000093726	-0.358539	0.0394426
ENSMUSG00000007207	0.297347	0.0395133
ENSMUSG00000029414	-0.243057	0.0395477
ENSMUSG00000021268	0.270327	0.0396486
ENSMUSG00000024486	0.210631	0.0401505
ENSMUSG00000021485	-0.266901	0.040229
ENSMUSG00000039623	0.298459	0.0403291
ENSMUSG00000031451	0.324864	0.04044
ENSMUSG00000020601	-0.204389	0.0410065
ENSMUSG00000004897	-0.209543	0.0411593
ENSMUSG00000003038	-0.248622	0.041229
ENSMUSG00000019027	0.351182	0.0413851
ENSMUSG00000060090	-0.209994	0.0413851
ENSMUSG00000002881	-0.222684	0.0416172
ENSMUSG00000027782	0.152506	0.0416455
ENSMUSG00000085492	0.25813	0.0417551
ENSMUSG00000040731	-0.136374	0.0419119
ENSMUSG00000020183	0.40256	0.0420396
ENSMUSG00000056900	0.270907	0.0421419
ENSMUSG00000033596	-0.231484	0.0423813
ENSMUSG00000022400	-0.18104	0.0427234
ENSMUSG00000029177	-0.288858	0.0427234
ENSMUSG00000030882	0.370832	0.0429054
ENSMUSG00000070315	0.335814	0.0429795
ENSMUSG00000037286	-0.196006	0.0430038
ENSMUSG00000113902	-0.210567	0.043225
ENSMUSG00000005237	0.375449	0.0432618
ENSMUSG00000054091	-0.284383	0.0439806
ENSMUSG00000001403	-0.302617	0.0439806
ENSMUSG00000057278	-0.239276	0.0440527
ENSMUSG00000040875	0.258043	0.0440933
ENSMUSG00000039840	0.192926	0.044202
ENSMUSG00000002055	-0.304162	0.0442727
ENSMUSG00000008301	-0.171591	0.044544
ENSMUSG00000063787	-0.219639	0.0447293
ENSMUSG00000024070	-0.2018	0.0447703
ENSMUSG00000005370	-0.210955	0.0448004
ENSMUSG00000006378	-0.339498	0.0448004
ENSMUSG00000034024	-0.175279	0.0448835
ENSMUSG00000020823	-0.191116	0.0449456
ENSMUSG00000084957	-0.201019	0.0449456
ENSMUSG00000046229	-0.271809	0.0449456
ENSMUSG00000045838	0.29877	0.0451775
ENSMUSG00000021957	-0.218794	0.0453284
ENSMUSG00000032547	-0.255802	0.0453284
ENSMUSG00000001833	-0.210983	0.0454438
ENSMUSG00000031256	-0.159737	0.0455695
ENSMUSG00000027193	-0.196748	0.0455695
ENSMUSG00000031371	-0.241408	0.0457608
ENSMUSG00000060594	0.360978	0.0458801
ENSMUSG00000030057	-0.19421	0.0459883
ENSMUSG00000021537	-0.211118	0.0459892
ENSMUSG00000025176	0.376297	0.046136
ENSMUSG00000091586	0.342844	0.046136
ENSMUSG00000044155	-0.203062	0.046136
ENSMUSG00000063229	-0.213069	0.0461595
ENSMUSG00000024742	-0.242544	0.0461595
ENSMUSG00000024909	0.186297	0.0461885
ENSMUSG00000024891	0.235875	0.0463851
ENSMUSG00000039069	0.232551	0.0470569
ENSMUSG00000024130	0.181884	0.0470569
ENSMUSG00000038068	0.389818	0.0470989
ENSMUSG00000022711	0.205264	0.0473936
ENSMUSG00000037816	0.322395	0.0476698
ENSMUSG00000029447	-0.201644	0.0476698
ENSMUSG00000036928	0.27035	0.0477792
ENSMUSG00000026858	0.209547	0.0480825
ENSMUSG00000058558	-0.189958	0.0482258
ENSMUSG00000028527	-0.216408	0.048337
ENSMUSG00000028702	-0.266743	0.0488237
ENSMUSG00000057551	-0.16576	0.0489106
ENSMUSG00000002221	-0.191644	0.0489189
ENSMUSG00000062393	0.383533	0.049406
ENSMUSG00000020807	0.204412	0.0494222
ENSMUSG00000043445	-0.279241	0.0494562
ENSMUSG00000047248	0.261467	0.049593
ENSMUSG00000000384	0.221678	0.049593
ENSMUSG00000029250	-0.177136	0.0496444
ENSMUSG00000031584	-0.230331	0.0499283
